# Supplementary material for: Ethyl 2,5-di-tert-butyl-5-eth­oxy-4-oxo-4,5-di­hydro-1H-pyrrole-3-carboxyl­ate
Source: Acta Crystallogr Sect E Struct Rep Online. 2013 May 11;69(Pt 6):o878. doi: 10.1107/S1600536813012282 (PMC3685036; doi:10.1107/S1600536813012282)
Supplement: Supplementary file 1 [file e-69-0o878-sup1.cif]

##############################################################################
#                                                                            #
# This CIF contains the data in a paper accepted for publication in          #
# Acta Crystallographica Section E. It conforms to the requirements of       #
# Notes for Authors for Acta Crystallographica Section E, and has been       #
# peer reviewed under the auspices of the IUCr Commission on Journals.       #
#                                                                            #
# Full details of the Crystallographic Information File format               #
# are given in the paper "The Crystallographic Information File (CIF):       #
# a New Standard Archive File for Crystallography" by S. R. Hall, F. H.      #
# Allen and I. D. Brown [Acta Cryst. (1991), A47, 655-685].                  #
#                                                                            #
# The current version of the core CIF dictionary is obtainable from          #
# ftp://ftp.iucr.org/pub/cif_core.dic.                                       #
#                                                                            #
# Software is freely available for graphical display of the structure(s)     #
# in this CIF. For information consult the CIF software page                 #
# http://www.iucr.org/resources/cif/software.                                #
#                                                                            #
# This file may be used for bona fide research purposes within the           #
# scientific community so long as proper attribution is given to the journal # 
# article from which it was obtained.                                        #
#                                                                            #
##############################################################################
data_I
_audit_creation_method     'SHELXL-2012 & ZCIF'
_chemical_name_systematic
;\
Ethyl 2,5-di-<i>tert</i>-butyl-5-ethoxy-4-oxo-4,5-dihydro-1<i>H</i>-\
pyrrole-3-carboxylate
;
_chemical_name_common     ?
_chemical_formula_moiety     'C17 H29 N O4'
_chemical_formula_sum     'C17 H29 N O4'
_chemical_formula_iupac     'C17 H29 N O4'
_chemical_formula_weight     311.41
_symmetry_cell_setting     monoclinic
_symmetry_space_group_name_H-M     'P 21/n'
_space_group_crystal_system     monoclinic
_space_group_name_Hall     '-P 2yn'
loop_
    _space_group_symop_operation_xyz
    'x, y, z'
    '-x+1/2, y+1/2, -z+1/2'
    '-x, -y, -z'
    'x-1/2, -y-1/2, z-1/2'
_cell_length_a     9.9187(7)
_cell_length_b     16.3916(11)
_cell_length_c     22.2115(15)
_cell_angle_alpha     90
_cell_angle_beta     92.5822(11)
_cell_angle_gamma     90
_cell_volume     3607.6(4)
_cell_formula_units_Z     8
_cell_measurement_reflns_used     26267
_cell_measurement_theta_min     2.2
_cell_measurement_theta_max     32.0
_cell_measurement_temperature     150(2)
_exptl_crystal_description     prism
_exptl_crystal_colour     colourless
_exptl_crystal_size_max     0.415
_exptl_crystal_size_mid     0.40
_exptl_crystal_size_min     0.325
_exptl_crystal_density_diffrn     1.147
_exptl_crystal_density_meas     ?
_exptl_crystal_density_method     'not measured'
_exptl_crystal_F_000     1360
_exptl_absorpt_coefficient_mu     0.081
_exptl_absorpt_correction_type     multi-scan
_exptl_absorpt_process_details     '(SADABS; Sheldrick, 1996)'
_exptl_absorpt_correction_T_min     0.887
_exptl_absorpt_correction_T_max     0.974
_diffrn_ambient_temperature     150(2)
_diffrn_radiation_type     MoK\a
_diffrn_radiation_wavelength     0.71073
_diffrn_radiation_monochromator     graphite
_diffrn_measurement_device_type     'Bruker SMART APEXII'
_diffrn_measurement_method     '\f and \w scans'
_diffrn_detector_area_resol_mean     8.333
_diffrn_reflns_number     40948
_diffrn_reflns_av_R_equivalents     0.0179
_diffrn_reflns_theta_min     2.213
_diffrn_reflns_theta_max     24.997
_diffrn_reflns_theta_full     25.000
_diffrn_measured_fraction_theta_max     1.000
_diffrn_measured_fraction_theta_full     1.000
_diffrn_reflns_limit_h_min     -11
_diffrn_reflns_limit_h_max     11
_diffrn_reflns_limit_k_min     -19
_diffrn_reflns_limit_k_max     19
_diffrn_reflns_limit_l_min     -26
_diffrn_reflns_limit_l_max     26
_refine_special_details
;
Refinement of <i>F</i>^2^ against ALL reflections. The weighted <i>R</i>-factor
<i>wR</i> and goodness of fit <i>S</i> are based on <i>F</i>^2^, conventional
<i>R</i>-factors <i>R</i> are based on <i>F</i>, with <i>F</i> set to zero for
negative <i>F</i>^2^. The threshold expression of <i>F</i>^2^ >
\s(<i>F</i>^2^) is used only for calculating <i>R</i>-factors(gt) <i>etc</i>.
and is not relevant to the choice of reflections for refinement.
<i>R</i>-factors based on <i>F</i>^2^ are statistically about twice as large
as those based on <i>F</i>, and <i>R</i>-- factors based on ALL data will be
even larger.
;
_reflns_number_total     6356
_reflns_number_gt     5812
_reflns_threshold_expression     'I>2\s(I)'
_refine_ls_structure_factor_coef     Fsqd
_refine_ls_matrix_type     full
_refine_ls_R_factor_all     0.0424
_refine_ls_R_factor_gt     0.0387
_refine_ls_wR_factor_gt     0.0751
_refine_ls_wR_factor_ref     0.0774
_refine_ls_goodness_of_fit_ref     1.000
_refine_ls_restrained_S_all     1.000
_refine_ls_number_reflns     6356
_refine_ls_number_parameters     441
_refine_ls_number_restraints     0
_refine_ls_hydrogen_treatment     constr
_refine_ls_weighting_scheme     calc
_refine_ls_weighting_details
;
 w=1/[\s^2^(Fo^2^)+(0.0100P)^2^+2.6980P]
 where P=(Fo^2^+2Fc^2^)/3
;
_atom_sites_solution_hydrogens     geom
_atom_sites_solution_primary     direct
_atom_sites_solution_secondary     difmap
_refine_ls_shift/su_max     0.000
_refine_ls_shift/su_mean     0.000
_refine_diff_density_max     0.308
_refine_diff_density_min     -0.247
_refine_ls_extinction_method     none
_refine_ls_extinction_coef     .
loop_
    _atom_type_symbol
    _atom_type_description
    _atom_type_scat_dispersion_real
    _atom_type_scat_dispersion_imag
    _atom_type_scat_source
    'C' 'C' 0.0033 0.0016
                         'International Tables Vol C Tables 4.2.6.8 and 6.1.1.4'
    'H' 'H' 0.0000 0.0000
                         'International Tables Vol C Tables 4.2.6.8 and 6.1.1.4'
    'N' 'N' 0.0061 0.0033
                         'International Tables Vol C Tables 4.2.6.8 and 6.1.1.4'
    'O' 'O' 0.0106 0.0060
                         'International Tables Vol C Tables 4.2.6.8 and 6.1.1.4'
_computing_data_collection     '<i>APEX2</i> (Bruker, 2010)'
_computing_cell_refinement     '<i>APEX2</i> and <i>SAINT</i> (Bruker, 2010)'
_computing_data_reduction     '<i>SAINT</i> (Bruker, 2010)'
_computing_structure_solution     '<i>SHELXS97</i> (Sheldrick, 2008)'
_computing_structure_refinement     '<i>SHELXL2012</i> (Sheldrick, 2008)'
_computing_molecular_graphics
;
<i>XSHELL</i> (Bruker, 2010)
and <i>Mercury</i> (Macrae <i>et al.</i>, 2008)
;
_computing_publication_material     '<i>publCIF</i> (Westrip, 2010)'
loop_
    _atom_site_type_symbol
    _atom_site_label
    _atom_site_fract_x
    _atom_site_fract_y
    _atom_site_fract_z
    _atom_site_U_iso_or_equiv
    _atom_site_adp_type
    _atom_site_calc_flag
    _atom_site_occupancy
    _atom_site_disorder_assembly
    _atom_site_disorder_group
    O O1A 0.17249(10) 0.17307(6) 0.51228(4) 0.0309(2) Uani d 1 . .
    C C1A 0.17385(13) 0.21856(8) 0.55631(6) 0.0226(3) Uani d 1 . .
    C C2A 0.07337(13) 0.27417(8) 0.57559(6) 0.0222(3) Uani d 1 . .
    C C3A 0.11821(13) 0.30765(8) 0.63052(6) 0.0212(3) Uani d 1 . .
    N N4A 0.24234(11) 0.28082(7) 0.64688(5) 0.0235(2) Uani d 1 . .
    H H4A 0.2852(15) 0.2948(9) 0.6782(7) 0.026(4) Uiso d 1 . .
    C C5A 0.29647(13) 0.22476(8) 0.60283(6) 0.0221(3) Uani d 1 . .
    C C21A -0.05218(14) 0.28839(9) 0.53915(6) 0.0243(3) Uani d 1 . .
    O O21A -0.13140(11) 0.23672(7) 0.52273(5) 0.0443(3) Uani d 1 . .
    O O22A -0.06552(11) 0.36716(6) 0.52314(5) 0.0369(3) Uani d 1 . .
    C C23A -0.18864(19) 0.38801(12) 0.48838(9) 0.0543(5) Uani d 1 . .
    H H23A -0.2621 0.3501 0.4983 0.077(5) Uiso calc 1 . .
    H H23B -0.1736 0.3835 0.4447 0.077(5) Uiso calc 1 . .
    C C24A -0.2263(2) 0.47213(13) 0.50333(10) 0.0641(6) Uani d 1 . .
    H H24A -0.2423 0.4759 0.5465 0.094(5) Uiso calc 1 . .
    H H24B -0.3086 0.4874 0.4800 0.094(5) Uiso calc 1 . .
    H H24C -0.1529 0.5092 0.4935 0.094(5) Uiso calc 1 . .
    C C31A 0.04558(14) 0.36525(9) 0.67184(6) 0.0271(3) Uani d 1 . .
    C C32A 0.0885(2) 0.45196(11) 0.65724(10) 0.0612(6) Uani d 1 . .
    H H32A 0.1860 0.4577 0.6653 0.066(4) Uiso calc 1 . .
    H H32B 0.0406 0.4905 0.6824 0.066(4) Uiso calc 1 . .
    H H32C 0.0664 0.4635 0.6146 0.066(4) Uiso calc 1 . .
    C C33A -0.10814(16) 0.35611(13) 0.66379(7) 0.0467(5) Uani d 1 . .
    H H33A -0.1383 0.3763 0.6239 0.070(4) Uiso calc 1 . .
    H H33B -0.1517 0.3877 0.6950 0.070(4) Uiso calc 1 . .
    H H33C -0.1326 0.2985 0.6674 0.070(4) Uiso calc 1 . .
    C C34A 0.08294(17) 0.34531(12) 0.73789(7) 0.0416(4) Uani d 1 . .
    H H34A 0.0611 0.2882 0.7460 0.054(3) Uiso calc 1 . .
    H H34B 0.0318 0.3808 0.7641 0.054(3) Uiso calc 1 . .
    H H34C 0.1798 0.3543 0.7458 0.054(3) Uiso calc 1 . .
    O O51A 0.33071(9) 0.14932(6) 0.62981(4) 0.0267(2) Uani d 1 . .
    C C52A 0.21923(15) 0.10469(10) 0.65294(7) 0.0350(4) Uani d 1 . .
    H H52A 0.1677 0.0771 0.6196 0.050(4) Uiso calc 1 . .
    H H52B 0.1577 0.1424 0.6731 0.050(4) Uiso calc 1 . .
    C C53A 0.27518(17) 0.04306(10) 0.69693(8) 0.0410(4) Uani d 1 . .
    H H53A 0.3338 0.0051 0.6762 0.059(3) Uiso calc 1 . .
    H H53B 0.2009 0.0128 0.7141 0.059(3) Uiso calc 1 . .
    H H53C 0.3276 0.0709 0.7293 0.059(3) Uiso calc 1 . .
    C C54A 0.42581(14) 0.25865(9) 0.57484(6) 0.0251(3) Uani d 1 . .
    C C55A 0.53624(14) 0.27112(10) 0.62480(7) 0.0326(3) Uani d 1 . .
    H H55A 0.6202 0.2880 0.6068 0.041(3) Uiso calc 1 . .
    H H55B 0.5513 0.2199 0.6468 0.041(3) Uiso calc 1 . .
    H H55C 0.5077 0.3134 0.6527 0.041(3) Uiso calc 1 . .
    C C56A 0.47769(15) 0.19853(10) 0.52844(7) 0.0344(3) Uani d 1 . .
    H H56A 0.4133 0.1957 0.4937 0.045(3) Uiso calc 1 . .
    H H56B 0.4875 0.1444 0.5468 0.045(3) Uiso calc 1 . .
    H H56C 0.5654 0.2171 0.5151 0.045(3) Uiso calc 1 . .
    C C57A 0.39392(16) 0.34066(9) 0.54419(7) 0.0337(3) Uani d 1 . .
    H H57A 0.4765 0.3632 0.5282 0.043(3) Uiso calc 1 . .
    H H57B 0.3585 0.3786 0.5737 0.043(3) Uiso calc 1 . .
    H H57C 0.3264 0.3325 0.5112 0.043(3) Uiso calc 1 . .
    O O1B -0.08469(10) 0.15836(6) 0.25177(4) 0.0286(2) Uani d 1 . .
    C C1B -0.00038(13) 0.13501(8) 0.29014(6) 0.0219(3) Uani d 1 . .
    C C2B 0.08310(13) 0.06294(8) 0.29281(6) 0.0222(3) Uani d 1 . .
    C C3B 0.14805(13) 0.06053(8) 0.35069(6) 0.0215(3) Uani d 1 . .
    N N4B 0.12100(11) 0.12751(7) 0.38204(5) 0.0226(2) Uani d 1 . .
    H H4B 0.1407(15) 0.1351(10) 0.4198(7) 0.030(4) Uiso d 1 . .
    C C5B 0.03325(13) 0.18511(8) 0.34818(6) 0.0215(3) Uani d 1 . .
    C C21B 0.09972(14) 0.00705(8) 0.24244(6) 0.0269(3) Uani d 1 . .
    O O21B 0.19358(12) -0.03802(8) 0.23510(5) 0.0482(3) Uani d 1 . .
    O O22B -0.00323(12) 0.01369(7) 0.20099(5) 0.0411(3) Uani d 1 . .
    C C23B 0.0058(2) -0.03658(11) 0.14761(8) 0.0544(5) Uani d 1 . .
    H H23C 0.1019 -0.0454 0.1392 0.069(5) Uiso calc 1 . .
    H H23D -0.0375 -0.0079 0.1126 0.069(5) Uiso calc 1 . .
    C C24B -0.0613(2) -0.11702(13) 0.15562(11) 0.0688(7) Uani d 1 . .
    H H24D -0.0151 -0.1468 0.1888 0.083(4) Uiso calc 1 . .
    H H24E -0.0571 -0.1488 0.1184 0.083(4) Uiso calc 1 . .
    H H24F -0.1559 -0.1083 0.1650 0.083(4) Uiso calc 1 . .
    C C31B 0.23707(14) -0.00578(8) 0.37980(6) 0.0260(3) Uani d 1 . .
    C C32B 0.37584(15) -0.00186(10) 0.35174(8) 0.0359(4) Uani d 1 . .
    H H32D 0.3650 -0.0109 0.3082 0.050(3) Uiso calc 1 . .
    H H32E 0.4348 -0.0441 0.3698 0.050(3) Uiso calc 1 . .
    H H32F 0.4162 0.0519 0.3594 0.050(3) Uiso calc 1 . .
    C C33B 0.25616(19) 0.00727(11) 0.44792(7) 0.0462(5) Uani d 1 . .
    H H33D 0.3026 0.0592 0.4558 0.056(3) Uiso calc 1 . .
    H H33E 0.3103 -0.0374 0.4656 0.056(3) Uiso calc 1 . .
    H H33F 0.1678 0.0083 0.4660 0.056(3) Uiso calc 1 . .
    C C34B 0.17217(16) -0.08995(9) 0.36926(8) 0.0393(4) Uani d 1 . .
    H H34D 0.0832 -0.0910 0.3867 0.056(3) Uiso calc 1 . .
    H H34E 0.2297 -0.1320 0.3884 0.056(3) Uiso calc 1 . .
    H H34F 0.1621 -0.1006 0.3259 0.056(3) Uiso calc 1 . .
    O O51B -0.08119(10) 0.20552(6) 0.37952(4) 0.0272(2) Uani d 1 . .
    C C52B -0.15794(16) 0.13701(10) 0.39956(7) 0.0363(4) Uani d 1 . .
    H H52C -0.1222 0.1185 0.4396 0.045(3) Uiso calc 1 . .
    H H52D -0.1516 0.0911 0.3708 0.045(3) Uiso calc 1 . .
    C C53B -0.30206(16) 0.16360(11) 0.40323(7) 0.0422(4) Uani d 1 . .
    H H53D -0.3068 0.2104 0.4305 0.056(3) Uiso calc 1 . .
    H H53E -0.3557 0.1186 0.4186 0.056(3) Uiso calc 1 . .
    H H53F -0.3379 0.1792 0.3630 0.056(3) Uiso calc 1 . .
    C C54B 0.10890(14) 0.26597(8) 0.33434(6) 0.0249(3) Uani d 1 . .
    C C55B 0.16242(17) 0.30456(9) 0.39357(7) 0.0373(4) Uani d 1 . .
    H H55D 0.2311 0.2689 0.4127 0.047(3) Uiso calc 1 . .
    H H55E 0.0879 0.3117 0.4206 0.047(3) Uiso calc 1 . .
    H H55F 0.2025 0.3578 0.3852 0.047(3) Uiso calc 1 . .
    C C56B 0.22690(15) 0.24875(9) 0.29401(7) 0.0332(3) Uani d 1 . .
    H H56D 0.2756 0.2996 0.2868 0.044(3) Uiso calc 1 . .
    H H56E 0.1923 0.2263 0.2555 0.044(3) Uiso calc 1 . .
    H H56F 0.2884 0.2094 0.3139 0.044(3) Uiso calc 1 . .
    C C57B 0.01182(16) 0.32582(9) 0.30168(7) 0.0338(3) Uani d 1 . .
    H H57D 0.0608 0.3755 0.2916 0.043(3) Uiso calc 1 . .
    H H57E -0.0616 0.3396 0.3280 0.043(3) Uiso calc 1 . .
    H H57F -0.0258 0.3005 0.2646 0.043(3) Uiso calc 1 . .
loop_
    _atom_site_aniso_label
    _atom_site_aniso_U_11
    _atom_site_aniso_U_22
    _atom_site_aniso_U_33
    _atom_site_aniso_U_12
    _atom_site_aniso_U_13
    _atom_site_aniso_U_23
    O1A 0.0366(6) 0.0310(6) 0.0247(5) 0.0040(4) -0.0033(4) -0.0092(4)
    C1A 0.0264(7) 0.0216(7) 0.0196(7) 0.0003(5) -0.0007(5) 0.0000(5)
    C2A 0.0231(7) 0.0216(7) 0.0216(7) 0.0008(5) -0.0017(5) -0.0005(5)
    C3A 0.0214(7) 0.0204(7) 0.0218(7) -0.0006(5) 0.0001(5) 0.0003(5)
    N4A 0.0216(6) 0.0298(6) 0.0187(6) 0.0029(5) -0.0041(5) -0.0065(5)
    C5A 0.0240(7) 0.0217(7) 0.0205(6) 0.0046(5) -0.0007(5) -0.0014(5)
    C21A 0.0244(7) 0.0286(7) 0.0196(6) 0.0014(6) -0.0001(5) -0.0009(6)
    O21A 0.0400(6) 0.0415(7) 0.0494(7) -0.0116(5) -0.0210(5) 0.0072(5)
    O22A 0.0368(6) 0.0275(6) 0.0449(6) 0.0040(5) -0.0167(5) 0.0044(5)
    C23A 0.0488(11) 0.0477(11) 0.0635(12) 0.0136(9) -0.0300(9) 0.0058(9)
    C24A 0.0592(13) 0.0605(13) 0.0713(14) 0.0276(11) -0.0126(11) 0.0149(11)
    C31A 0.0270(7) 0.0279(8) 0.0265(7) 0.0043(6) 0.0015(6) -0.0065(6)
    C32A 0.0923(16) 0.0274(9) 0.0665(13) -0.0017(10) 0.0317(12) -0.0142(9)
    C33A 0.0293(8) 0.0763(13) 0.0346(9) 0.0138(8) 0.0013(7) -0.0165(9)
    C34A 0.0383(9) 0.0604(11) 0.0259(8) 0.0128(8) -0.0003(7) -0.0133(8)
    O51A 0.0229(5) 0.0251(5) 0.0322(5) 0.0034(4) 0.0005(4) 0.0062(4)
    C52A 0.0272(8) 0.0334(8) 0.0445(9) -0.0021(6) 0.0012(7) 0.0089(7)
    C53A 0.0390(9) 0.0373(9) 0.0460(10) -0.0103(7) -0.0058(7) 0.0130(8)
    C54A 0.0244(7) 0.0270(7) 0.0241(7) 0.0022(6) 0.0010(5) 0.0000(6)
    C55A 0.0230(7) 0.0432(9) 0.0317(8) -0.0012(6) 0.0008(6) -0.0008(7)
    C56A 0.0325(8) 0.0402(9) 0.0312(8) 0.0031(7) 0.0086(6) -0.0041(7)
    C57A 0.0346(8) 0.0302(8) 0.0360(8) -0.0030(7) 0.0006(7) 0.0056(7)
    O1B 0.0281(5) 0.0305(5) 0.0265(5) 0.0038(4) -0.0059(4) 0.0023(4)
    C1B 0.0217(7) 0.0224(7) 0.0215(7) -0.0017(5) 0.0015(5) 0.0022(5)
    C2B 0.0229(7) 0.0210(7) 0.0226(7) -0.0001(5) 0.0005(5) -0.0004(5)
    C3B 0.0212(6) 0.0193(7) 0.0242(7) -0.0010(5) 0.0027(5) 0.0008(5)
    N4B 0.0286(6) 0.0206(6) 0.0182(6) 0.0036(5) -0.0028(5) -0.0004(5)
    C5B 0.0231(7) 0.0200(7) 0.0215(7) 0.0045(5) 0.0011(5) 0.0013(5)
    C21B 0.0316(8) 0.0226(7) 0.0263(7) -0.0011(6) -0.0006(6) -0.0011(6)
    O21B 0.0462(7) 0.0523(8) 0.0452(7) 0.0198(6) -0.0059(5) -0.0231(6)
    O22B 0.0543(7) 0.0367(6) 0.0309(6) 0.0120(5) -0.0151(5) -0.0131(5)
    C23B 0.0871(15) 0.0425(10) 0.0315(9) 0.0176(10) -0.0197(9) -0.0156(8)
    C24B 0.0708(14) 0.0510(12) 0.0817(16) 0.0053(11) -0.0278(12) -0.0296(11)
    C31B 0.0281(7) 0.0209(7) 0.0286(7) 0.0049(6) -0.0012(6) 0.0022(6)
    C32B 0.0263(8) 0.0337(8) 0.0474(9) 0.0042(6) -0.0020(7) 0.0064(7)
    C33B 0.0643(12) 0.0417(10) 0.0316(9) 0.0266(9) -0.0074(8) 0.0044(7)
    C34B 0.0358(9) 0.0237(8) 0.0582(11) 0.0023(7) -0.0023(8) 0.0095(7)
    O51B 0.0286(5) 0.0240(5) 0.0299(5) 0.0040(4) 0.0092(4) 0.0015(4)
    C52B 0.0386(9) 0.0318(8) 0.0398(9) -0.0050(7) 0.0150(7) -0.0002(7)
    C53B 0.0333(9) 0.0588(11) 0.0349(9) -0.0081(8) 0.0063(7) -0.0108(8)
    C54B 0.0296(7) 0.0191(7) 0.0262(7) 0.0005(6) 0.0017(6) 0.0005(6)
    C55B 0.0505(10) 0.0262(8) 0.0348(8) -0.0063(7) -0.0029(7) -0.0040(7)
    C56B 0.0326(8) 0.0281(8) 0.0394(9) -0.0036(6) 0.0083(7) 0.0023(7)
    C57B 0.0418(9) 0.0218(7) 0.0379(8) 0.0049(6) 0.0017(7) 0.0056(6)
_geom_special_details
;
All e.s.d.'s (except the e.s.d. in the dihedral angle between two l.s. planes)
are estimated using the full covariance matrix. The cell e.s.d.'s are taken
into account individually in the estimation of e.s.d.'s in distances, angles
and torsion angles; correlations between e.s.d.'s in cell parameters are only
used when they are defined by crystal symmetry. An approximate (isotropic)
treatment of cell e.s.d.'s is used for estimating e.s.d.'s involving l.s.
planes.
;
loop_
    _geom_bond_atom_site_label_1
    _geom_bond_atom_site_label_2
    _geom_bond_site_symmetry_2
    _geom_bond_distance
    _geom_bond_publ_flag
    O1A C1A . 1.2294(16) ?
    C1A C2A . 1.4304(19) ?
    C1A C5A . 1.5634(18) ?
    C2A C3A . 1.3925(18) ?
    C2A C21A . 1.4728(18) ?
    C3A N4A . 1.3420(17) ?
    C3A C31A . 1.5206(18) ?
    N4A C5A . 1.4619(17) ?
    N4A H4A . 0.832(16) ?
    C5A O51A . 1.4089(16) ?
    C5A C54A . 1.5533(19) ?
    C21A O21A . 1.2009(17) ?
    C21A O22A . 1.3442(17) ?
    O22A C23A . 1.4558(18) ?
    C23A C24A . 1.470(3) ?
    C23A H23A . 0.9900 ?
    C23A H23B . 0.9900 ?
    C24A H24A . 0.9800 ?
    C24A H24B . 0.9800 ?
    C24A H24C . 0.9800 ?
    C31A C32A . 1.523(2) ?
    C31A C34A . 1.532(2) ?
    C31A C33A . 1.534(2) ?
    C32A H32A . 0.9800 ?
    C32A H32B . 0.9800 ?
    C32A H32C . 0.9800 ?
    C33A H33A . 0.9800 ?
    C33A H33B . 0.9800 ?
    C33A H33C . 0.9800 ?
    C34A H34A . 0.9800 ?
    C34A H34B . 0.9800 ?
    C34A H34C . 0.9800 ?
    O51A C52A . 1.4398(17) ?
    C52A C53A . 1.495(2) ?
    C52A H52A . 0.9900 ?
    C52A H52B . 0.9900 ?
    C53A H53A . 0.9800 ?
    C53A H53B . 0.9800 ?
    C53A H53C . 0.9800 ?
    C54A C56A . 1.5317(19) ?
    C54A C57A . 1.533(2) ?
    C54A C55A . 1.5374(19) ?
    C55A H55A . 0.9800 ?
    C55A H55B . 0.9800 ?
    C55A H55C . 0.9800 ?
    C56A H56A . 0.9800 ?
    C56A H56B . 0.9800 ?
    C56A H56C . 0.9800 ?
    C57A H57A . 0.9800 ?
    C57A H57B . 0.9800 ?
    C57A H57C . 0.9800 ?
    O1B C1B . 1.2279(16) ?
    C1B C2B . 1.4424(18) ?
    C1B C5B . 1.5520(18) ?
    C2B C3B . 1.4123(18) ?
    C2B C21B . 1.4612(19) ?
    C3B N4B . 1.3338(17) ?
    C3B C31B . 1.5257(18) ?
    N4B C5B . 1.4682(16) ?
    N4B H4B . 0.862(16) ?
    C5B O51B . 1.3986(16) ?
    C5B C54B . 1.5605(18) ?
    C21B O21B . 1.2053(18) ?
    C21B O22B . 1.3481(17) ?
    O22B C23B . 1.4500(19) ?
    C23B C24B . 1.492(3) ?
    C23B H23C . 0.9900 ?
    C23B H23D . 0.9900 ?
    C24B H24D . 0.9800 ?
    C24B H24E . 0.9800 ?
    C24B H24F . 0.9800 ?
    C31B C33B . 1.531(2) ?
    C31B C34B . 1.536(2) ?
    C31B C32B . 1.538(2) ?
    C32B H32D . 0.9800 ?
    C32B H32E . 0.9800 ?
    C32B H32F . 0.9800 ?
    C33B H33D . 0.9800 ?
    C33B H33E . 0.9800 ?
    C33B H33F . 0.9800 ?
    C34B H34D . 0.9800 ?
    C34B H34E . 0.9800 ?
    C34B H34F . 0.9800 ?
    O51B C52B . 1.4385(17) ?
    C52B C53B . 1.500(2) ?
    C52B H52C . 0.9900 ?
    C52B H52D . 0.9900 ?
    C53B H53D . 0.9800 ?
    C53B H53E . 0.9800 ?
    C53B H53F . 0.9800 ?
    C54B C56B . 1.5316(19) ?
    C54B C55B . 1.533(2) ?
    C54B C57B . 1.5340(19) ?
    C55B H55D . 0.9800 ?
    C55B H55E . 0.9800 ?
    C55B H55F . 0.9800 ?
    C56B H56D . 0.9800 ?
    C56B H56E . 0.9800 ?
    C56B H56F . 0.9800 ?
    C57B H57D . 0.9800 ?
    C57B H57E . 0.9800 ?
    C57B H57F . 0.9800 ?
loop_
    _geom_angle_atom_site_label_1
    _geom_angle_atom_site_label_2
    _geom_angle_atom_site_label_3
    _geom_angle_site_symmetry_1
    _geom_angle_site_symmetry_3
    _geom_angle
    _geom_angle_publ_flag
    O1A C1A C2A . . 129.93(12) ?
    O1A C1A C5A . . 123.06(12) ?
    C2A C1A C5A . . 107.01(11) ?
    C3A C2A C1A . . 108.31(11) ?
    C3A C2A C21A . . 130.38(12) ?
    C1A C2A C21A . . 121.31(12) ?
    N4A C3A C2A . . 111.16(12) ?
    N4A C3A C31A . . 119.60(11) ?
    C2A C3A C31A . . 129.21(12) ?
    C3A N4A C5A . . 112.64(11) ?
    C3A N4A H4A . . 124.4(10) ?
    C5A N4A H4A . . 123.0(11) ?
    O51A C5A N4A . . 110.85(11) ?
    O51A C5A C54A . . 107.25(10) ?
    N4A C5A C54A . . 112.20(11) ?
    O51A C5A C1A . . 112.92(11) ?
    N4A C5A C1A . . 100.66(10) ?
    C54A C5A C1A . . 112.99(11) ?
    O21A C21A O22A . . 122.81(13) ?
    O21A C21A C2A . . 125.50(13) ?
    O22A C21A C2A . . 111.60(12) ?
    C21A O22A C23A . . 115.85(12) ?
    O22A C23A C24A . . 108.39(15) ?
    O22A C23A H23A . . 110.0 ?
    C24A C23A H23A . . 110.0 ?
    O22A C23A H23B . . 110.0 ?
    C24A C23A H23B . . 110.0 ?
    H23A C23A H23B . . 108.4 ?
    C23A C24A H24A . . 109.5 ?
    C23A C24A H24B . . 109.5 ?
    H24A C24A H24B . . 109.5 ?
    C23A C24A H24C . . 109.5 ?
    H24A C24A H24C . . 109.5 ?
    H24B C24A H24C . . 109.5 ?
    C3A C31A C32A . . 107.86(12) ?
    C3A C31A C34A . . 110.16(12) ?
    C32A C31A C34A . . 110.20(14) ?
    C3A C31A C33A . . 111.38(12) ?
    C32A C31A C33A . . 110.60(15) ?
    C34A C31A C33A . . 106.67(13) ?
    C31A C32A H32A . . 109.5 ?
    C31A C32A H32B . . 109.5 ?
    H32A C32A H32B . . 109.5 ?
    C31A C32A H32C . . 109.5 ?
    H32A C32A H32C . . 109.5 ?
    H32B C32A H32C . . 109.5 ?
    C31A C33A H33A . . 109.5 ?
    C31A C33A H33B . . 109.5 ?
    H33A C33A H33B . . 109.5 ?
    C31A C33A H33C . . 109.5 ?
    H33A C33A H33C . . 109.5 ?
    H33B C33A H33C . . 109.5 ?
    C31A C34A H34A . . 109.5 ?
    C31A C34A H34B . . 109.5 ?
    H34A C34A H34B . . 109.5 ?
    C31A C34A H34C . . 109.5 ?
    H34A C34A H34C . . 109.5 ?
    H34B C34A H34C . . 109.5 ?
    C5A O51A C52A . . 115.05(10) ?
    O51A C52A C53A . . 107.95(12) ?
    O51A C52A H52A . . 110.1 ?
    C53A C52A H52A . . 110.1 ?
    O51A C52A H52B . . 110.1 ?
    C53A C52A H52B . . 110.1 ?
    H52A C52A H52B . . 108.4 ?
    C52A C53A H53A . . 109.5 ?
    C52A C53A H53B . . 109.5 ?
    H53A C53A H53B . . 109.5 ?
    C52A C53A H53C . . 109.5 ?
    H53A C53A H53C . . 109.5 ?
    H53B C53A H53C . . 109.5 ?
    C56A C54A C57A . . 109.52(12) ?
    C56A C54A C55A . . 108.74(12) ?
    C57A C54A C55A . . 109.26(12) ?
    C56A C54A C5A . . 110.36(12) ?
    C57A C54A C5A . . 109.49(11) ?
    C55A C54A C5A . . 109.45(11) ?
    C54A C55A H55A . . 109.5 ?
    C54A C55A H55B . . 109.5 ?
    H55A C55A H55B . . 109.5 ?
    C54A C55A H55C . . 109.5 ?
    H55A C55A H55C . . 109.5 ?
    H55B C55A H55C . . 109.5 ?
    C54A C56A H56A . . 109.5 ?
    C54A C56A H56B . . 109.5 ?
    H56A C56A H56B . . 109.5 ?
    C54A C56A H56C . . 109.5 ?
    H56A C56A H56C . . 109.5 ?
    H56B C56A H56C . . 109.5 ?
    C54A C57A H57A . . 109.5 ?
    C54A C57A H57B . . 109.5 ?
    H57A C57A H57B . . 109.5 ?
    C54A C57A H57C . . 109.5 ?
    H57A C57A H57C . . 109.5 ?
    H57B C57A H57C . . 109.5 ?
    O1B C1B C2B . . 130.97(13) ?
    O1B C1B C5B . . 121.72(12) ?
    C2B C1B C5B . . 107.32(11) ?
    C3B C2B C1B . . 107.33(11) ?
    C3B C2B C21B . . 128.09(12) ?
    C1B C2B C21B . . 124.50(12) ?
    N4B C3B C2B . . 110.98(12) ?
    N4B C3B C31B . . 119.43(12) ?
    C2B C3B C31B . . 129.58(12) ?
    C3B N4B C5B . . 112.98(11) ?
    C3B N4B H4B . . 125.8(11) ?
    C5B N4B H4B . . 120.6(11) ?
    O51B C5B N4B . . 112.00(10) ?
    O51B C5B C1B . . 113.02(11) ?
    N4B C5B C1B . . 100.69(10) ?
    O51B C5B C54B . . 107.64(10) ?
    N4B C5B C54B . . 111.59(11) ?
    C1B C5B C54B . . 111.90(11) ?
    O21B C21B O22B . . 121.54(13) ?
    O21B C21B C2B . . 127.03(13) ?
    O22B C21B C2B . . 111.36(12) ?
    C21B O22B C23B . . 116.08(13) ?
    O22B C23B C24B . . 111.12(17) ?
    O22B C23B H23C . . 109.4 ?
    C24B C23B H23C . . 109.4 ?
    O22B C23B H23D . . 109.4 ?
    C24B C23B H23D . . 109.4 ?
    H23C C23B H23D . . 108.0 ?
    C23B C24B H24D . . 109.5 ?
    C23B C24B H24E . . 109.5 ?
    H24D C24B H24E . . 109.5 ?
    C23B C24B H24F . . 109.5 ?
    H24D C24B H24F . . 109.5 ?
    H24E C24B H24F . . 109.5 ?
    C3B C31B C33B . . 111.26(12) ?
    C3B C31B C34B . . 110.17(11) ?
    C33B C31B C34B . . 107.97(13) ?
    C3B C31B C32B . . 108.06(11) ?
    C33B C31B C32B . . 108.76(13) ?
    C34B C31B C32B . . 110.63(12) ?
    C31B C32B H32D . . 109.5 ?
    C31B C32B H32E . . 109.5 ?
    H32D C32B H32E . . 109.5 ?
    C31B C32B H32F . . 109.5 ?
    H32D C32B H32F . . 109.5 ?
    H32E C32B H32F . . 109.5 ?
    C31B C33B H33D . . 109.5 ?
    C31B C33B H33E . . 109.5 ?
    H33D C33B H33E . . 109.5 ?
    C31B C33B H33F . . 109.5 ?
    H33D C33B H33F . . 109.5 ?
    H33E C33B H33F . . 109.5 ?
    C31B C34B H34D . . 109.5 ?
    C31B C34B H34E . . 109.5 ?
    H34D C34B H34E . . 109.5 ?
    C31B C34B H34F . . 109.5 ?
    H34D C34B H34F . . 109.5 ?
    H34E C34B H34F . . 109.5 ?
    C5B O51B C52B . . 114.83(10) ?
    O51B C52B C53B . . 107.99(13) ?
    O51B C52B H52C . . 110.1 ?
    C53B C52B H52C . . 110.1 ?
    O51B C52B H52D . . 110.1 ?
    C53B C52B H52D . . 110.1 ?
    H52C C52B H52D . . 108.4 ?
    C52B C53B H53D . . 109.5 ?
    C52B C53B H53E . . 109.5 ?
    H53D C53B H53E . . 109.5 ?
    C52B C53B H53F . . 109.5 ?
    H53D C53B H53F . . 109.5 ?
    H53E C53B H53F . . 109.5 ?
    C56B C54B C55B . . 109.49(12) ?
    C56B C54B C57B . . 108.74(12) ?
    C55B C54B C57B . . 109.12(12) ?
    C56B C54B C5B . . 110.22(11) ?
    C55B C54B C5B . . 109.42(11) ?
    C57B C54B C5B . . 109.83(11) ?
    C54B C55B H55D . . 109.5 ?
    C54B C55B H55E . . 109.5 ?
    H55D C55B H55E . . 109.5 ?
    C54B C55B H55F . . 109.5 ?
    H55D C55B H55F . . 109.5 ?
    H55E C55B H55F . . 109.5 ?
    C54B C56B H56D . . 109.5 ?
    C54B C56B H56E . . 109.5 ?
    H56D C56B H56E . . 109.5 ?
    C54B C56B H56F . . 109.5 ?
    H56D C56B H56F . . 109.5 ?
    H56E C56B H56F . . 109.5 ?
    C54B C57B H57D . . 109.5 ?
    C54B C57B H57E . . 109.5 ?
    H57D C57B H57E . . 109.5 ?
    C54B C57B H57F . . 109.5 ?
    H57D C57B H57F . . 109.5 ?
    H57E C57B H57F . . 109.5 ?
loop_
    _geom_torsion_atom_site_label_1
    _geom_torsion_atom_site_label_2
    _geom_torsion_atom_site_label_3
    _geom_torsion_atom_site_label_4
    _geom_torsion_site_symmetry_1
    _geom_torsion_site_symmetry_2
    _geom_torsion_site_symmetry_3
    _geom_torsion_site_symmetry_4
    _geom_torsion
    _geom_torsion_publ_flag
    O1A C1A C2A C3A . . . . 175.84(14) ?
    C5A C1A C2A C3A . . . . -4.57(15) ?
    O1A C1A C2A C21A . . . . -4.3(2) ?
    C5A C1A C2A C21A . . . . 175.27(12) ?
    C1A C2A C3A N4A . . . . 2.80(16) ?
    C21A C2A C3A N4A . . . . -177.03(13) ?
    C1A C2A C3A C31A . . . . -175.43(13) ?
    C21A C2A C3A C31A . . . . 4.7(2) ?
    C2A C3A N4A C5A . . . . 0.37(16) ?
    C31A C3A N4A C5A . . . . 178.79(12) ?
    C3A N4A C5A O51A . . . . -122.73(12) ?
    C3A N4A C5A C54A . . . . 117.39(12) ?
    C3A N4A C5A C1A . . . . -3.01(14) ?
    O1A C1A C5A O51A . . . . -57.67(17) ?
    C2A C1A C5A O51A . . . . 122.71(12) ?
    O1A C1A C5A N4A . . . . -175.89(13) ?
    C2A C1A C5A N4A . . . . 4.49(13) ?
    O1A C1A C5A C54A . . . . 64.28(17) ?
    C2A C1A C5A C54A . . . . -115.35(12) ?
    C3A C2A C21A O21A . . . . -123.99(18) ?
    C1A C2A C21A O21A . . . . 56.2(2) ?
    C3A C2A C21A O22A . . . . 59.31(19) ?
    C1A C2A C21A O22A . . . . -120.50(14) ?
    O21A C21A O22A C23A . . . . 4.9(2) ?
    C2A C21A O22A C23A . . . . -178.30(14) ?
    C21A O22A C23A C24A . . . . 148.27(16) ?
    N4A C3A C31A C32A . . . . 86.56(17) ?
    C2A C3A C31A C32A . . . . -95.34(18) ?
    N4A C3A C31A C34A . . . . -33.74(18) ?
    C2A C3A C31A C34A . . . . 144.35(15) ?
    N4A C3A C31A C33A . . . . -151.90(14) ?
    C2A C3A C31A C33A . . . . 26.2(2) ?
    N4A C5A O51A C52A . . . . 63.24(15) ?
    C54A C5A O51A C52A . . . . -173.96(11) ?
    C1A C5A O51A C52A . . . . -48.84(15) ?
    C5A O51A C52A C53A . . . . -161.21(12) ?
    O51A C5A C54A C56A . . . . 58.82(14) ?
    N4A C5A C54A C56A . . . . -179.22(11) ?
    C1A C5A C54A C56A . . . . -66.26(14) ?
    O51A C5A C54A C57A . . . . 179.45(11) ?
    N4A C5A C54A C57A . . . . -58.60(14) ?
    C1A C5A C54A C57A . . . . 54.36(15) ?
    O51A C5A C54A C55A . . . . -60.81(14) ?
    N4A C5A C54A C55A . . . . 61.15(14) ?
    C1A C5A C54A C55A . . . . 174.11(11) ?
    O1B C1B C2B C3B . . . . -171.89(14) ?
    C5B C1B C2B C3B . . . . 8.17(14) ?
    O1B C1B C2B C21B . . . . 11.2(2) ?
    C5B C1B C2B C21B . . . . -168.79(12) ?
    C1B C2B C3B N4B . . . . -5.04(15) ?
    C21B C2B C3B N4B . . . . 171.77(13) ?
    C1B C2B C3B C31B . . . . 173.79(13) ?
    C21B C2B C3B C31B . . . . -9.4(2) ?
    C2B C3B N4B C5B . . . . -0.50(16) ?
    C31B C3B N4B C5B . . . . -179.46(11) ?
    C3B N4B C5B O51B . . . . 125.64(12) ?
    C3B N4B C5B C1B . . . . 5.27(14) ?
    C3B N4B C5B C54B . . . . -113.61(12) ?
    O1B C1B C5B O51B . . . . 52.43(17) ?
    C2B C1B C5B O51B . . . . -127.62(11) ?
    O1B C1B C5B N4B . . . . 172.06(12) ?
    C2B C1B C5B N4B . . . . -7.99(13) ?
    O1B C1B C5B C54B . . . . -69.29(16) ?
    C2B C1B C5B C54B . . . . 110.66(12) ?
    C3B C2B C21B O21B . . . . -20.3(2) ?
    C1B C2B C21B O21B . . . . 155.96(15) ?
    C3B C2B C21B O22B . . . . 162.64(13) ?
    C1B C2B C21B O22B . . . . -21.06(19) ?
    O21B C21B O22B C23B . . . . 0.2(2) ?
    C2B C21B O22B C23B . . . . 177.41(14) ?
    C21B O22B C23B C24B . . . . 91.19(19) ?
    N4B C3B C31B C33B . . . . 13.22(18) ?
    C2B C3B C31B C33B . . . . -165.52(14) ?
    N4B C3B C31B C34B . . . . 132.93(14) ?
    C2B C3B C31B C34B . . . . -45.82(19) ?
    N4B C3B C31B C32B . . . . -106.10(14) ?
    C2B C3B C31B C32B . . . . 75.15(18) ?
    N4B C5B O51B C52B . . . . -52.86(15) ?
    C1B C5B O51B C52B . . . . 60.04(15) ?
    C54B C5B O51B C52B . . . . -175.88(11) ?
    C5B O51B C52B C53B . . . . -152.20(12) ?
    O51B C5B C54B C56B . . . . -173.80(11) ?
    N4B C5B C54B C56B . . . . 62.93(14) ?
    C1B C5B C54B C56B . . . . -49.04(15) ?
    O51B C5B C54B C55B . . . . 65.74(14) ?
    N4B C5B C54B C55B . . . . -57.52(15) ?
    C1B C5B C54B C55B . . . . -169.49(11) ?
    O51B C5B C54B C57B . . . . -54.01(14) ?
    N4B C5B C54B C57B . . . . -177.28(11) ?
    C1B C5B C54B C57B . . . . 70.75(14) ?
loop_
    _geom_hbond_atom_site_label_D
    _geom_hbond_atom_site_label_H
    _geom_hbond_atom_site_label_A
    _geom_hbond_site_symmetry_A
    _geom_hbond_distance_DH
    _geom_hbond_distance_HA
    _geom_hbond_distance_DA
    _geom_hbond_angle_DHA
    N4A H4A O1B 4_666 0.832(16) 2.175(16) 3.0009(15) 171.8(14)
    N4B H4B O1A . 0.862(16) 2.156(17) 3.0089(15) 170.4(15)
data_global
_journal_date_recd_electronic     2013-03-22
_journal_date_accepted     2013-05-05
_journal_name_full     'Acta Crystallographica, Section E'
_journal_year     2013
_journal_volume     69
_journal_issue      6
_journal_page_first     o878
_journal_page_last     o878
_journal_paper_category     QO
_journal_paper_doi     10.1107/S1600536813012282
_journal_coeditor_code     LD2098
_publ_contact_author_name     'Joseph P. Y. Kao'
_publ_contact_author_address
;
Center for Biomedical Engineering and Technology and Department of Physiology,
School of Medicine, University of Maryland, Baltimore, MD 21201, USA
;
_publ_contact_author_email     jkao@umaryland.edu
_publ_contact_author_fax     ?
_publ_contact_author_phone     '410-706-4167'
_publ_section_title
;\
Ethyl
2,5-di-<i>tert</i>-butyl-5-ethoxy-4-oxo-4,5-dihydro-1<i>H</i>-pyrrole-3-\
carboxylate
;
loop_
    _publ_author_name
    _publ_author_footnote
    _publ_author_address
    'Rosen, Gerald M.' .
;
Department of Pharmaceutical Sciences, School of Pharmacy,
University of Maryland, Baltimore, MD 21201, USA
;
    'Muralidharan, Sukumaran' .
;
Center for Biomedical Engineering and Technology, School of Medicine,
University of Maryland, Baltimore, MD 21201, USA
;
    'Zavalij, Peter Y.' .
;
Department of Chemistry and Biochemistry, University of Maryland, College Park,
MD 20742, USA
;
    'Fletcher, Steven' .
;
Department of Pharmaceutical Sciences, School of Pharmacy,
University of Maryland, Baltimore, MD 21201, USA
;
    'Kao, Joseph P. Y.' .
;
Center for Biomedical Engineering and Technology,
School of Medicine, University of Maryland, Baltimore, MD 21201, USA
Department of Physiology,
School of Medicine, University of Maryland, Baltimore, MD 21201, USA
;
_publ_section_synopsis     .
_symmetry_space_group_name_hall     ?
_cell_special_details     ?
