# Supplementary material for: Ethyl 2,5-di-tert-butyl-5-eth­oxy-4-oxo-4,5-di­hydro-1H-pyrrole-3-carboxyl­ate
Source: Acta Crystallogr Sect E Struct Rep Online. 2013 May 11;69(Pt 6):o878. doi: 10.1107/S1600536813012282 (PMC3685036; doi:10.1107/S1600536813012282)
Supplement: Supplementary file 2 [file e-69-0o878-Isup2.hkl]

#
# h,k,l, Fc-squared, Fo-squared, sigma(Fo-squared), status flag,
# d-spacing and 1/sqrt(w), where w is weight used in the refinement
#
data_I
_shelx_title ' as in P2(1)/n'
_shelx_refln_list_code          4
_shelx_F_calc_maximum      183.62
_exptl_crystal_F_000      1360.00
_reflns_d_resolution_high  0.8410

loop_
 _space_group_symop_operation_xyz
 'x, y, z'
 '-x+1/2, y+1/2, -z+1/2'
 '-x, -y, -z'
 'x-1/2, -y-1/2, z-1/2'

_cell_length_a     9.9187
_cell_length_b    16.3916
_cell_length_c    22.2115
_cell_angle_alpha  90.000
_cell_angle_beta   92.582
_cell_angle_gamma  90.000

_shelx_F_squared_multiplier     1.000

loop_
 _refln_index_h
 _refln_index_k
 _refln_index_l
 _refln_F_squared_calc
 _refln_F_squared_meas
 _refln_F_squared_sigma
 _refln_observed_status
   2   0   0        124.02        147.23         1.93 o
   4   0   0       1108.07       1234.26        12.60 o
   6   0   0        300.23        360.72         7.52 o
   8   0   0        102.49         94.74         2.62 o
  10   0   0         93.64         88.10         3.59 o
   1   1   0       4174.22       4021.13        27.02 o
   2   1   0          4.89         -0.31         0.31 o
   3   1   0         55.34         41.55         0.78 o
   4   1   0        223.41        188.99         1.91 o
   5   1   0        246.02        304.49         2.85 o
   6   1   0        233.73        227.17         2.49 o
   7   1   0        475.20        428.14         4.01 o
   8   1   0        129.18        136.96         2.18 o
   9   1   0         46.21         55.74         2.19 o
  10   1   0        360.95        351.82         4.71 o
  11   1   0        155.05        164.84         3.39 o
   0   2   0      18074.65      18016.03       172.08 o
   1   2   0        795.77        748.64         5.58 o
   2   2   0       5451.05       5137.14        40.25 o
   3   2   0        767.55        716.98         4.77 o
   4   2   0       1661.87       1628.80        10.89 o
   5   2   0          3.70          3.95         0.66 o
   6   2   0        194.40        187.77         2.08 o
   7   2   0        518.91        518.64         4.41 o
   8   2   0        572.37        576.07         5.22 o
   9   2   0        116.09        129.78         2.50 o
  10   2   0         34.46         31.57         1.67 o
  11   2   0          3.43          6.22         1.47 o
   1   3   0       3871.45       3816.67        24.36 o
   2   3   0        185.00        206.00         1.88 o
   3   3   0       1257.56       1217.38        10.52 o
   4   3   0       5024.76       4852.78        31.22 o
   5   3   0       1630.26       1602.13        10.89 o
   6   3   0        405.17        349.93         3.14 o
   7   3   0         34.99         42.73         1.29 o
   8   3   0         42.43         33.57         1.45 o
   9   3   0          8.58         11.70         1.27 o
  10   3   0          5.37          5.62         1.26 o
  11   3   0         15.88         24.15         1.80 o
   0   4   0       3326.79       3376.77        32.58 o
   1   4   0       4787.34       4775.47        30.48 o
   2   4   0       2488.62       2666.25        16.35 o
   3   4   0        725.39        953.55         6.85 o
   4   4   0       3654.42       3495.67        27.50 o
   5   4   0        481.84        472.10         4.07 o
   6   4   0       1481.62       1428.43        10.54 o
   7   4   0       3968.69       4078.72        30.46 o
   8   4   0        609.79        605.78         5.91 o
   9   4   0        108.15        110.28         2.40 o
  10   4   0         15.51         15.42         1.43 o
  11   4   0         65.40         54.59         2.11 o
   1   5   0        358.65        342.80         2.65 o
   2   5   0       1364.37       1357.03        10.27 o
   3   5   0       1665.72       1879.57        12.45 o
   4   5   0       1727.10       1562.15        15.84 o
   5   5   0          3.43          2.60         0.60 o
   6   5   0        819.51        745.96         6.50 o
   7   5   0        103.84        118.94         2.18 o
   8   5   0         17.59         18.57         1.28 o
   9   5   0        172.90        156.96         2.81 o
  10   5   0        194.41        207.02         3.36 o
  11   5   0        155.09        161.36         5.05 o
   0   6   0      15866.84      15940.37       152.36 o
   1   6   0       2448.14       2476.57        16.18 o
   2   6   0       1480.81       1471.89         9.90 o
   3   6   0       1720.92       1805.76        12.73 o
   4   6   0        137.72        190.02         2.00 o
   5   6   0         99.54        115.40         1.94 o
   6   6   0        230.87        254.84         2.87 o
   7   6   0       1098.59       1067.99         9.12 o
   8   6   0        242.61        215.93         3.13 o
   9   6   0        269.34        254.30         3.59 o
  10   6   0        180.02        188.47         3.26 o
  11   6   0          8.16          8.23         1.87 o
   1   7   0         41.13         43.76         0.93 o
   2   7   0        820.24        883.65         6.29 o
   3   7   0       1089.24       1036.86         7.32 o
   4   7   0        168.97        148.39         2.52 o
   5   7   0         50.13         56.46         1.37 o
   6   7   0        479.67        467.81         4.61 o
   7   7   0         45.95         42.01         1.87 o
   8   7   0        928.37        904.88         8.21 o
   9   7   0        881.07        838.31         7.93 o
  10   7   0        304.77        329.74         5.75 o
   0   8   0       6390.12       6961.24        67.00 o
   1   8   0        172.58        187.88         1.94 o
   2   8   0         87.06         94.79         1.50 o
   3   8   0         23.13         21.20         0.76 o
   4   8   0         28.42         36.47         1.07 o
   5   8   0        247.20        256.06         2.91 o
   6   8   0        518.38        458.30         4.37 o
   7   8   0        693.06        684.27         6.93 o
   8   8   0        218.30        230.17         3.86 o
   9   8   0         72.10         71.57         2.16 o
  10   8   0          1.96          1.12         1.57 o
   1   9   0         11.98          6.05         0.62 o
   2   9   0       1248.41       1218.74         8.60 o
   3   9   0        123.10        129.47         2.17 o
   4   9   0       1069.86       1117.66         8.62 o
   5   9   0        139.06        133.40         2.06 o
   6   9   0          0.06         -0.26         1.03 o
   7   9   0         65.72         48.66         1.70 o
   8   9   0          0.37          0.38         2.03 o
   9   9   0        110.18         93.65         3.38 o
  10   9   0         10.52          9.53         2.19 o
   0  10   0        513.65        598.44         7.10 o
   1  10   0         70.28         71.77         1.41 o
   2  10   0         37.07         39.42         1.09 o
   3  10   0         14.75         16.34         0.82 o
   4  10   0        694.67        670.38         6.13 o
   5  10   0          6.21          6.84         0.91 o
   6  10   0         16.02         18.14         1.23 o
   7  10   0         26.67         21.47         1.41 o
   8  10   0         97.12         98.92         2.89 o
   9  10   0        106.60        116.27         5.58 o
  10  10   0         27.48         19.49         2.26 o
   1  11   0         69.55         76.64         1.57 o
   2  11   0         77.08        104.42         1.78 o
   3  11   0          1.78          2.11         0.70 o
   4  11   0         32.30         30.03         1.41 o
   5  11   0          3.07          2.55         1.11 o
   6  11   0        947.70        972.08         9.33 o
   7  11   0       1922.76       1816.06        16.03 o
   8  11   0         30.63         22.55         2.12 o
   9  11   0         17.15         19.17         2.72 o
   0  12   0        502.55        474.65         6.26 o
   1  12   0          5.70          2.09         0.80 o
   2  12   0        310.47        297.93         3.23 o
   3  12   0         45.88         39.80         1.32 o
   4  12   0        109.96        110.55         2.38 o
   5  12   0        663.71        665.03         6.41 o
   6  12   0          1.28          0.17         1.16 o
   7  12   0        140.24        136.79         3.20 o
   8  12   0        121.60        147.94         3.95 o
   9  12   0          2.53          2.67         1.84 o
   1  13   0        104.31        107.24         2.14 o
   2  13   0         20.61         28.05         1.25 o
   3  13   0          0.29          2.40         1.08 o
   4  13   0          0.35         -0.32         1.12 o
   5  13   0         56.68         55.46         1.87 o
   6  13   0        218.81        239.47         4.11 o
   7  13   0         34.68         41.40         2.51 o
   8  13   0          0.01          3.14         1.84 o
   0  14   0        948.64        996.46        11.58 o
   1  14   0        174.65        148.44         2.40 o
   2  14   0         85.11         76.62         1.94 o
   3  14   0        750.37        759.37         7.16 o
   4  14   0        238.29        220.95         3.51 o
   5  14   0        226.58        195.32         3.73 o
   6  14   0        187.31        167.90         3.58 o
   7  14   0        145.97        141.34         4.20 o
   8  14   0          1.90          1.93         1.84 o
   1  15   0         30.43         23.11         1.34 o
   2  15   0        814.48        842.46         7.82 o
   3  15   0          0.00          0.29         1.14 o
   4  15   0          0.01         -0.83         1.22 o
   5  15   0          2.54          2.29         1.47 o
   6  15   0         17.86          6.65         1.95 o
   7  15   0          1.56          2.54         1.86 o
   0  16   0         88.05         59.49         2.61 o
   1  16   0         21.22         21.78         1.42 o
   2  16   0        260.22        252.76         5.16 o
   3  16   0        520.38        453.89         5.95 o
   4  16   0         67.36         61.00         2.48 o
   5  16   0          4.37          5.11         1.66 o
   6  16   0          7.96          4.95         2.20 o
   1  17   0         77.95         76.69         2.31 o
   2  17   0         95.21        103.96         2.80 o
   3  17   0         20.58         20.49         1.73 o
   4  17   0          0.22          0.49         1.71 o
   5  17   0          1.09          7.83         2.31 o
   0  18   0        170.15        146.83         4.23 o
   1  18   0         58.83         67.44         2.47 o
   2  18   0        128.81        153.51         3.99 o
   3  18   0        151.40        153.55         3.39 o
   4  18   0          4.27         10.67         2.10 o
   1  19   0          0.09          4.24         1.45 o
   2  19   0        532.28        529.00         6.59 o
 -11   0   1        537.61        574.86         9.53 o
  -9   0   1       1475.29       1493.69        14.75 o
  -7   0   1         17.23          9.02         1.19 o
  -5   0   1         12.72          6.15         0.88 o
  -3   0   1      12367.24      12005.78       138.90 o
  -1   0   1      16989.40      16545.21       158.99 o
   1   0   1      12712.13      12365.31       105.31 o
   3   0   1      14553.68      13842.46       262.83 o
   5   0   1       4918.15       4883.89        47.32 o
   7   0   1        227.03        190.17         3.36 o
   9   0   1        118.68        127.31         4.10 o
  11   0   1         95.13        130.80         7.70 o
 -11   1   1         88.59         84.94         2.62 o
 -10   1   1          5.54         -0.70         1.43 o
  -9   1   1         50.73         59.17         1.89 o
  -8   1   1        108.31        110.46         1.99 o
  -7   1   1        117.01         95.81         1.63 o
  -6   1   1         17.39          8.30         0.77 o
  -5   1   1         20.28         15.39         0.69 o
  -4   1   1         25.00         25.44         0.96 o
  -3   1   1          5.64         12.99         0.48 o
  -2   1   1      26011.09      25313.22       160.91 o
  -1   1   1      23486.84      22311.21       155.35 o
   1   1   1         10.31          5.30         0.37 o
   2   1   1        759.21        745.39         5.04 o
   3   1   1       1862.27       1740.22        13.63 o
   4   1   1       2082.46       1953.49        13.72 o
   5   1   1        429.12        353.73         3.86 o
   6   1   1       1525.35       1419.90        10.49 o
   7   1   1         80.27         81.89         1.62 o
   8   1   1         43.77         36.29         1.33 o
   9   1   1         42.58         55.00         1.80 o
  10   1   1         86.80        114.02         3.67 o
  11   1   1         26.57         31.36         1.86 o
 -11   2   1        144.31        134.42         3.34 o
 -10   2   1         40.53         32.28         1.69 o
  -9   2   1        520.85        558.36         5.72 o
  -8   2   1          1.47          0.01         0.95 o
  -7   2   1          1.45         -0.29         0.74 o
  -6   2   1       1646.16       1565.08        10.81 o
  -5   2   1       1000.51       1017.15         7.20 o
  -4   2   1       3864.47       3817.72        24.68 o
  -3   2   1        109.66        123.42         1.27 o
  -2   2   1      16841.87      16591.44       121.11 o
  -1   2   1      21712.63      21680.69       146.75 o
   0   2   1      11036.24      10870.12        69.26 o
   1   2   1        395.89        418.73         2.86 o
   2   2   1       3616.12       3743.39        22.67 o
   3   2   1       2544.32       2722.77        16.69 o
   4   2   1       1458.43       1482.32         9.42 o
   5   2   1        370.29        406.01         3.54 o
   6   2   1       2215.30       2217.76        15.85 o
   7   2   1        966.63        969.38         7.67 o
   8   2   1        515.26        454.73         4.39 o
   9   2   1        312.55        330.08         3.99 o
  10   2   1         19.59         16.86         1.58 o
  11   2   1        111.54        122.78         3.96 o
 -11   3   1         65.95         66.31         2.43 o
 -10   3   1          0.48          0.55         1.20 o
  -9   3   1        223.70        227.45         3.50 o
  -8   3   1       1447.54       1398.88        14.99 o
  -7   3   1        300.61        314.60         3.28 o
  -6   3   1       3156.74       3164.58        21.39 o
  -5   3   1       1005.41       1001.75         7.12 o
  -4   3   1        268.48        225.25         2.05 o
  -3   3   1        800.69        715.98         5.43 o
  -2   3   1        938.38        862.33         6.21 o
  -1   3   1      14474.61      14257.26        90.80 o
   0   3   1          0.56          2.25         0.28 o
   1   3   1          4.83         -0.32         0.32 o
   2   3   1       4552.22       4691.00        33.46 o
   3   3   1        907.67        763.59         5.32 o
   4   3   1         73.19         56.63         0.94 o
   5   3   1         25.29         17.36         0.77 o
   6   3   1       3613.10       3604.39        22.49 o
   7   3   1       1373.75       1304.56         9.94 o
   8   3   1        227.25        185.19         2.76 o
   9   3   1        228.59        219.49         3.32 o
  10   3   1        441.70        438.44         5.05 o
  11   3   1         13.34         13.54         1.60 o
 -11   4   1          9.32          6.75         1.43 o
 -10   4   1         37.00         39.74         1.80 o
  -9   4   1          0.02         -0.79         1.06 o
  -8   4   1         14.37          7.74         1.17 o
  -7   4   1          9.39         14.58         1.12 o
  -6   4   1        360.89        311.85         2.90 o
  -5   4   1        540.90        540.67         4.55 o
  -4   4   1         15.35         12.84         0.72 o
  -3   4   1       1105.61       1186.42         9.09 o
  -2   4   1        741.57        768.78         5.67 o
  -1   4   1      17203.63      17609.08       112.23 o
   0   4   1       9190.85       8989.56        57.14 o
   1   4   1       1403.47       1423.35        10.69 o
   2   4   1         26.91         24.70         0.58 o
   3   4   1         11.54          3.73         0.45 o
   4   4   1        652.03        780.56         6.08 o
   5   4   1         56.93         47.64         0.96 o
   6   4   1       1604.54       1567.40        10.27 o
   7   4   1          2.78          1.65         0.93 o
   8   4   1        104.41         96.53         2.10 o
   9   4   1          4.18          0.52         1.11 o
  10   4   1        113.48        135.78         2.83 o
  11   4   1          1.82          2.21         1.46 o
 -11   5   1        421.97        454.29         5.86 o
 -10   5   1        118.75        100.20         2.93 o
  -9   5   1        207.38        215.65         3.25 o
  -8   5   1          3.75          5.53         1.09 o
  -7   5   1        900.59        882.31         7.75 o
  -6   5   1        484.25        470.52         4.29 o
  -5   5   1         64.38         42.79         1.24 o
  -4   5   1        206.91        245.13         2.48 o
  -3   5   1         17.81         17.45         0.70 o
  -2   5   1         58.48         40.05         1.25 o
  -1   5   1        157.08        130.87         1.39 o
   0   5   1        254.69        259.55         2.48 o
   1   5   1        464.40        433.69         3.24 o
   2   5   1        629.47        620.28         4.94 o
   3   5   1         14.06         20.17         0.86 o
   4   5   1          8.35         18.36         0.62 o
   5   5   1       2575.49       2779.74        18.35 o
   6   5   1        736.59        694.66         6.08 o
   7   5   1        268.23        293.47         3.65 o
   8   5   1        556.74        542.31         5.48 o
   9   5   1        743.32        725.69         7.00 o
  10   5   1        262.74        261.71         4.18 o
  11   5   1         18.82         27.72         1.94 o
 -11   6   1         78.95         94.93         2.89 o
 -10   6   1        691.47        716.84         7.24 o
  -9   6   1        344.67        358.51         4.88 o
  -8   6   1        376.68        333.19         4.00 o
  -7   6   1          0.24         -0.91         0.91 o
  -6   6   1        323.73        323.44         3.35 o
  -5   6   1         83.98         90.40         1.93 o
  -4   6   1        814.61        854.26         7.00 o
  -3   6   1       4231.29       4565.43        31.19 o
  -2   6   1       1323.31       1353.66         9.16 o
  -1   6   1         29.18         29.37         0.75 o
   0   6   1         17.85          5.35         0.44 o
   1   6   1       1569.45       1746.21        12.32 o
   2   6   1       4247.28       4557.34        29.18 o
   3   6   1          0.15          7.71         0.59 o
   4   6   1        602.92        616.74         5.28 o
   5   6   1        301.51        417.04         5.70 o
   6   6   1       1112.31       1176.56         9.06 o
   7   6   1        485.61        452.02         4.69 o
   8   6   1       1142.88       1111.41         9.62 o
   9   6   1         27.98         28.25         1.56 o
  10   6   1          0.19          0.64         1.36 o
  11   6   1         21.94         20.64         2.06 o
 -11   7   1          1.29          1.82         1.87 o
 -10   7   1         47.59         46.83         1.98 o
  -9   7   1         11.98         14.65         1.48 o
  -8   7   1        195.76        204.10         3.53 o
  -7   7   1        695.58        641.36         6.12 o
  -6   7   1         25.73         23.82         1.11 o
  -5   7   1        690.95        744.38         6.10 o
  -4   7   1        135.16        106.04         1.75 o
  -3   7   1       3416.14       3519.35        22.96 o
  -2   7   1        253.53        260.00         2.54 o
  -1   7   1       3686.68       3905.60        25.29 o
   0   7   1         25.21         22.08         0.70 o
   1   7   1        165.93        153.72         1.65 o
   2   7   1       3108.98       3284.59        20.29 o
   3   7   1         64.69         58.68         1.07 o
   4   7   1          1.00          1.43         0.47 o
   5   7   1        936.55        927.65         6.85 o
   6   7   1          1.93          1.52         0.88 o
   7   7   1        406.68        419.08         4.72 o
   8   7   1        171.80        170.90         3.01 o
   9   7   1        408.65        384.47         4.60 o
  10   7   1        359.13        404.41         5.45 o
 -10   8   1        404.22        401.60         6.73 o
  -9   8   1         99.72        113.02         2.54 o
  -8   8   1        122.47        124.63         2.54 o
  -7   8   1       1460.27       1415.54        12.56 o
  -6   8   1        115.88        118.13         2.03 o
  -5   8   1         16.16         18.09         1.04 o
  -4   8   1        260.04        239.98         2.64 o
  -3   8   1          5.54          3.74         0.55 o
  -2   8   1       4024.70       3985.99        25.93 o
  -1   8   1        502.64        517.51         4.30 o
   0   8   1        440.14        462.51         3.68 o
   1   8   1        293.63        272.50         2.49 o
   2   8   1        326.91        325.51         2.81 o
   3   8   1         70.08         96.60         1.31 o
   4   8   1       1581.68       1610.81        10.50 o
   5   8   1         12.94         13.34         0.93 o
   6   8   1         11.93          2.57         1.08 o
   7   8   1       2317.54       2217.52        17.47 o
   8   8   1        149.47        143.44         2.68 o
   9   8   1        186.06        189.56         3.96 o
  10   8   1         56.41         58.75         2.69 o
 -10   9   1         19.54         19.98         2.26 o
  -9   9   1          3.33          3.10         1.46 o
  -8   9   1        781.84        792.19         7.54 o
  -7   9   1         71.16         62.15         1.90 o
  -6   9   1         42.24         53.70         1.78 o
  -5   9   1         70.34         67.32         1.64 o
  -4   9   1        328.74        317.26         3.25 o
  -3   9   1        219.05        244.13         2.82 o
  -2   9   1        186.07        186.95         2.04 o
  -1   9   1        198.00        183.71         2.40 o
   0   9   1         70.32         85.17         1.35 o
   1   9   1        163.88        160.99         1.86 o
   2   9   1       1850.66       2094.55        14.12 o
   3   9   1        769.42        824.08         5.82 o
   4   9   1          0.69          3.39         0.60 o
   5   9   1         10.81          8.69         0.88 o
   6   9   1         95.89        103.69         2.24 o
   7   9   1        265.53        249.50         3.50 o
   8   9   1        553.67        539.45         5.67 o
   9   9   1        589.56        585.94         6.81 o
  10   9   1        239.66        242.85         4.52 o
 -10  10   1         88.69        109.24         4.17 o
  -9  10   1         14.38         14.11         1.99 o
  -8  10   1        181.08        167.24         3.52 o
  -7  10   1        437.25        428.49         5.87 o
  -6  10   1         29.98         33.37         1.46 o
  -5  10   1        168.23        148.89         2.50 o
  -4  10   1        456.55        464.91         4.35 o
  -3  10   1        931.75        926.22         6.89 o
  -2  10   1        167.18        174.96         2.04 o
  -1  10   1         27.20         16.74         0.81 o
   0  10   1         89.60         82.30         1.41 o
   1  10   1        389.17        418.88         3.95 o
   2  10   1       1623.43       1717.16        11.84 o
   3  10   1         26.56         28.84         1.09 o
   4  10   1        104.86        132.14         2.04 o
   5  10   1        136.03        144.88         2.20 o
   6  10   1        104.48        112.19         2.25 o
   7  10   1        136.10        118.77         2.42 o
   8  10   1        132.50        128.49         3.14 o
   9  10   1         79.34         87.04         2.91 o
  10  10   1         10.62         14.70         2.47 o
  -9  11   1        114.85        117.14         4.90 o
  -8  11   1         57.16         74.23         2.59 o
  -7  11   1        127.34        112.48         3.20 o
  -6  11   1        229.12        195.86         3.41 o
  -5  11   1         83.68         86.49         2.33 o
  -4  11   1        179.99        174.07         2.61 o
  -3  11   1         38.97         32.87         1.49 o
  -2  11   1        782.00        807.64         6.58 o
  -1  11   1        765.97        745.79         6.15 o
   0  11   1       1205.15       1168.63         8.98 o
   1  11   1          0.25         -0.06         0.68 o
   2  11   1          8.75         17.68         0.85 o
   3  11   1       1125.58       1155.00         8.44 o
   4  11   1       1234.46       1253.58         9.75 o
   5  11   1         36.66         27.90         1.27 o
   6  11   1       1932.19       1847.62        16.10 o
   7  11   1        193.16        197.84         3.34 o
   8  11   1         94.62         81.13         3.19 o
   9  11   1        118.31        123.40         3.78 o
  -9  12   1         25.96         22.37         2.33 o
  -8  12   1         24.85         19.51         2.13 o
  -7  12   1        554.18        513.47         6.66 o
  -6  12   1        633.63        611.44         7.35 o
  -5  12   1         87.82         82.95         2.21 o
  -4  12   1        328.12        315.81         4.01 o
  -3  12   1        129.70        117.52         2.64 o
  -2  12   1          0.20          0.16         0.79 o
  -1  12   1       2219.32       2245.35        16.33 o
   0  12   1       1169.49       1170.71         9.11 o
   1  12   1         69.10         69.94         1.69 o
   2  12   1         58.79         59.47         1.44 o
   3  12   1          3.70          1.18         0.96 o
   4  12   1        147.11        146.24         2.48 o
   5  12   1       1466.55       1337.97        11.25 o
   6  12   1          0.14         -0.31         1.17 o
   7  12   1          0.73         -0.36         1.53 o
   8  12   1          2.07          0.04         1.55 o
   9  12   1        227.28        235.24         5.06 o
  -8  13   1          1.13          4.53         1.82 o
  -7  13   1         10.52          2.19         1.74 o
  -6  13   1         42.29         35.50         2.01 o
  -5  13   1        158.82        166.00         3.09 o
  -4  13   1          9.33          2.20         1.06 o
  -3  13   1       1718.13       1643.33        13.36 o
  -2  13   1        726.69        680.06         5.95 o
  -1  13   1          0.33          2.88         1.06 o
   0  13   1        437.14        418.15         4.15 o
   1  13   1        244.10        250.44         3.01 o
   2  13   1       1338.86       1334.35        10.35 o
   3  13   1         43.14         51.97         1.71 o
   4  13   1        158.74        157.15         3.01 o
   5  13   1        469.07        443.47         5.26 o
   6  13   1        746.85        722.94         7.61 o
   7  13   1         11.61         11.36         2.42 o
   8  13   1          3.92          4.77         2.82 o
  -8  14   1         36.77         42.29         2.80 o
  -7  14   1         50.67         50.56         2.81 o
  -6  14   1        105.82         98.59         2.89 o
  -5  14   1         75.50         59.46         2.20 o
  -4  14   1        244.81        249.79         4.60 o
  -3  14   1         20.62         17.36         1.38 o
  -2  14   1          1.91          0.23         0.99 o
  -1  14   1        218.66        212.10         4.11 o
   0  14   1        235.21        212.16         3.96 o
   1  14   1         46.47         52.49         1.62 o
   2  14   1         60.02         63.62         1.76 o
   3  14   1        368.28        364.36         4.27 o
   4  14   1        230.37        236.48         3.39 o
   5  14   1        278.04        296.64         4.18 o
   6  14   1         42.98         58.71         2.83 o
   7  14   1        799.62        773.23        10.42 o
   8  14   1         16.33         15.94         2.13 o
  -7  15   1         18.82         19.08         2.26 o
  -6  15   1          0.86          0.06         1.97 o
  -5  15   1        121.20        111.66         3.09 o
  -4  15   1        121.06        120.31         2.85 o
  -3  15   1        181.88        168.97         3.57 o
  -2  15   1         11.10         10.80         1.28 o
  -1  15   1         12.17          4.62         1.16 o
   0  15   1        201.69        215.57         2.98 o
   1  15   1         64.94         56.28         1.75 o
   2  15   1        271.49        279.71         5.40 o
   3  15   1        194.95        188.57         3.06 o
   4  15   1        323.37        299.72         3.96 o
   5  15   1          0.86         -1.19         1.59 o
   6  15   1        439.51        460.32         7.28 o
   7  15   1          6.20          2.29         1.91 o
  -6  16   1         11.00         12.17         2.34 o
  -5  16   1         10.62         13.20         1.76 o
  -4  16   1        504.01        484.71         6.45 o
  -3  16   1        165.75        142.30         3.05 o
  -2  16   1         29.72         27.40         1.77 o
  -1  16   1        321.81        325.63         3.87 o
   0  16   1        696.59        686.32         6.33 o
   1  16   1       1570.47       1495.31        11.81 o
   2  16   1        307.54        293.03         3.92 o
   3  16   1         12.32         14.91         1.44 o
   4  16   1        116.62        105.32         3.00 o
   5  16   1         54.96         57.13         2.92 o
   6  16   1         27.81         36.05         2.97 o
  -5  17   1         79.70         65.87         2.77 o
  -4  17   1         49.61         40.47         2.15 o
  -3  17   1         24.42         22.46         1.82 o
  -2  17   1        282.02        282.50         4.37 o
  -1  17   1         50.53         52.32         2.22 o
   0  17   1         26.42         35.95         1.64 o
   1  17   1        611.04        672.10         6.82 o
   2  17   1         33.11         30.46         1.72 o
   3  17   1         32.77         46.16         2.61 o
   4  17   1         67.08         74.88         3.21 o
   5  17   1         54.23         76.76         3.36 o
  -4  18   1         36.99         46.59         2.51 o
  -3  18   1         91.68        100.66         4.51 o
  -2  18   1         21.94          9.10         1.82 o
  -1  18   1          8.20          9.26         1.56 o
   0  18   1        215.84        199.07         3.43 o
   1  18   1         80.91         66.37         2.39 o
   2  18   1         27.74         41.21         2.14 o
   3  18   1        225.53        233.22         4.44 o
   4  18   1         28.56         39.03         2.77 o
  -2  19   1          0.18          2.34         1.57 o
  -1  19   1        414.63        399.80         5.52 o
   0  19   1         84.25         86.23         3.44 o
   1  19   1         32.88         45.56         2.36 o
   2  19   1         17.72         20.96         1.92 o
 -10   0   2        623.29        631.81         9.84 o
  -8   0   2        865.36        915.01        10.61 o
  -6   0   2        290.35        265.01         3.45 o
  -4   0   2        295.53        306.26         3.42 o
  -2   0   2      27925.97      26388.33       224.97 o
   2   0   2         18.04         12.90         0.66 o
   4   0   2       7304.72       7195.23        68.97 o
   6   0   2        440.79        448.49         5.63 o
   8   0   2        262.09        237.18         4.11 o
  10   0   2        472.30        445.47        13.47 o
 -11   1   2         41.67         52.28         2.23 o
 -10   1   2         90.86         89.17         2.52 o
  -9   1   2        447.44        424.10         4.96 o
  -8   1   2        128.86        119.36         2.08 o
  -7   1   2       1496.09       1468.04        11.03 o
  -6   1   2          6.89          4.78         0.63 o
  -5   1   2       1974.24       1976.81        13.25 o
  -4   1   2       5277.84       5310.69        33.36 o
  -3   1   2       5256.16       5175.14        31.35 o
  -2   1   2       1871.18       1717.68        11.19 o
  -1   1   2      12392.66      12041.61        82.62 o
   0   1   2       4701.26       4538.63        30.50 o
   1   1   2       1456.20       1479.71        10.84 o
   2   1   2       8192.63       7739.72        52.23 o
   3   1   2       1341.69       1274.72         8.47 o
   4   1   2       2662.91       2605.29        18.85 o
   5   1   2        143.47        139.27         1.63 o
   6   1   2        631.67        754.72         6.03 o
   7   1   2          5.74         11.61         0.88 o
   8   1   2         81.39         91.71         1.86 o
   9   1   2        104.96         91.08         2.16 o
  10   1   2        673.84        671.28         7.20 o
  11   1   2        154.02        170.08         3.31 o
 -11   2   2         88.90        105.32         2.83 o
 -10   2   2          4.73          5.31         1.22 o
  -9   2   2        210.36        236.25         3.36 o
  -8   2   2        167.65        193.00         3.51 o
  -7   2   2        963.11        948.92         8.91 o
  -6   2   2        756.37        705.26         5.40 o
  -5   2   2        304.26        310.35         2.74 o
  -4   2   2       1007.19        969.54         6.76 o
  -3   2   2       1148.48       1138.59         8.23 o
  -2   2   2        331.63        370.83         2.58 o
  -1   2   2      33717.37      32837.62       219.83 o
   0   2   2      19368.85      19567.57       117.81 o
   1   2   2       6595.44       6131.79        41.43 o
   2   2   2       9054.05       8463.16        56.93 o
   3   2   2        115.63        116.04         1.27 o
   4   2   2       3853.00       3962.06        25.56 o
   5   2   2       4824.91       4800.30        31.00 o
   6   2   2        476.34        428.18         3.61 o
   7   2   2        336.61        330.82         3.36 o
   8   2   2        262.54        234.98         4.48 o
   9   2   2         25.60         22.95         1.40 o
  10   2   2        165.28        152.56         3.96 o
  11   2   2          1.62          3.19         1.38 o
 -11   3   2          0.00         -0.78         1.38 o
 -10   3   2         60.72         68.25         2.17 o
  -9   3   2          0.72         -0.44         1.18 o
  -8   3   2          8.06         23.14         1.42 o
  -7   3   2        968.34        986.61         8.33 o
  -6   3   2          0.46         -0.26         0.64 o
  -5   3   2        314.76        371.37         4.52 o
  -4   3   2        232.19        249.65         2.42 o
  -3   3   2       2949.30       2959.24        20.31 o
  -2   3   2        980.26        930.72         6.28 o
  -1   3   2      20669.74      20560.14       123.97 o
   0   3   2       2423.58       2268.29        13.85 o
   1   3   2       5669.11       5766.17        34.77 o
   2   3   2       1756.90       1789.89        10.55 o
   3   3   2       1963.43       1764.54        11.01 o
   4   3   2        101.09        115.90         1.29 o
   5   3   2       1356.63       1426.93         9.77 o
   6   3   2        152.60        169.16         3.09 o
   7   3   2          4.45          6.40         1.15 o
   8   3   2         25.96         35.42         1.39 o
   9   3   2        242.76        217.33         3.20 o
  10   3   2        597.69        624.22         6.39 o
  11   3   2        240.23        231.52         4.34 o
 -11   4   2         87.38        108.35         2.66 o
 -10   4   2        158.58        182.06         3.14 o
  -9   4   2          0.30         -0.34         1.07 o
  -8   4   2         42.85         41.58         1.58 o
  -7   4   2         38.30         43.54         1.46 o
  -6   4   2        822.12        806.65         6.06 o
  -5   4   2        158.20        173.10         2.08 o
  -4   4   2        599.36        600.56         4.81 o
  -3   4   2       2376.28       2378.73        16.51 o
  -2   4   2      11277.28      11221.68        71.22 o
  -1   4   2        357.10        346.56         2.94 o
   0   4   2        113.28        139.63         1.30 o
   1   4   2        338.40        327.71         2.65 o
   2   4   2       1906.87       2020.27        12.48 o
   3   4   2        459.96        464.31         3.27 o
   4   4   2        830.22        838.95         6.88 o
   5   4   2        823.68        846.11         5.81 o
   6   4   2         45.00         44.91         1.11 o
   7   4   2        339.31        352.00         3.86 o
   8   4   2         81.08         90.99         2.06 o
   9   4   2         11.65         11.15         1.38 o
  10   4   2          0.80          2.94         1.32 o
  11   4   2         16.94         23.42         1.94 o
 -11   5   2         19.90         28.65         1.81 o
 -10   5   2          4.05          0.09         1.23 o
  -9   5   2        547.82        516.13         7.43 o
  -8   5   2        250.63        227.12         3.18 o
  -7   5   2       1749.84       1811.89        14.91 o
  -6   5   2        628.95        614.29         5.27 o
  -5   5   2        635.58        664.37         5.45 o
  -4   5   2        727.78        834.09         6.43 o
  -3   5   2          2.61          3.30         0.66 o
  -2   5   2        747.91        828.52         5.78 o
  -1   5   2         21.60         20.91         0.59 o
   0   5   2       2895.29       2909.24        18.82 o
   1   5   2        405.20        375.40         2.87 o
   2   5   2        338.01        379.76         4.04 o
   3   5   2       7238.07       7440.99        45.00 o
   4   5   2       1041.80       1141.64         7.92 o
   5   5   2        351.87        331.28         2.95 o
   6   5   2        512.04        488.72         4.70 o
   7   5   2        756.51        749.37         6.77 o
   8   5   2         44.35         39.89         1.56 o
   9   5   2        157.91        167.00         2.83 o
  10   5   2         14.01         20.77         1.71 o
  11   5   2         22.96         22.54         1.98 o
 -11   6   2          9.37          6.15         1.81 o
 -10   6   2        162.53        169.62         3.13 o
  -9   6   2        309.39        327.23         4.17 o
  -8   6   2         77.03         77.80         3.43 o
  -7   6   2        377.22        313.26         4.20 o
  -6   6   2        700.28        744.08         7.87 o
  -5   6   2        137.76        158.65         2.20 o
  -4   6   2        437.40        467.40         4.04 o
  -3   6   2        910.67       1091.98         8.09 o
  -2   6   2       4146.93       4196.30        27.08 o
  -1   6   2        166.61        217.12         2.20 o
   0   6   2        778.81        776.55         5.48 o
   1   6   2        286.07        297.26         2.51 o
   2   6   2       8933.20       9944.57        59.96 o
   3   6   2       2591.52       2831.03        17.56 o
   4   6   2         33.20         18.68         0.83 o
   5   6   2         68.31         75.33         1.34 o
   6   6   2        704.97        678.88         6.12 o
   7   6   2       1480.71       1519.74        12.33 o
   8   6   2         11.19          9.37         1.14 o
   9   6   2          8.84          9.39         1.31 o
  10   6   2         24.99         31.79         2.16 o
  11   6   2        128.75        106.83         2.94 o
 -11   7   2        395.87        477.84         8.60 o
 -10   7   2        104.79         89.99         2.93 o
  -9   7   2        300.46        287.70         3.90 o
  -8   7   2        764.37        717.73         6.88 o
  -7   7   2         33.59         36.57         1.49 o
  -6   7   2        599.29        535.50         4.86 o
  -5   7   2        842.90        893.89         7.11 o
  -4   7   2        165.88        147.87         1.93 o
  -3   7   2        343.92        297.25         2.63 o
  -2   7   2       3392.94       3661.48        23.80 o
  -1   7   2         44.94         49.33         1.00 o
   0   7   2        997.38       1127.14         7.79 o
   1   7   2         66.02         45.56         0.91 o
   2   7   2       1741.08       1838.43        11.66 o
   3   7   2          2.19          1.14         0.44 o
   4   7   2       3750.34       3974.44        24.54 o
   5   7   2        397.15        388.19         4.42 o
   6   7   2          6.24          6.37         0.88 o
   7   7   2         41.50         34.74         1.43 o
   8   7   2        250.42        226.28         3.23 o
   9   7   2         55.93         55.08         2.79 o
  10   7   2          2.51          3.46         1.47 o
 -10   8   2         27.86         20.66         1.96 o
  -9   8   2        365.60        377.15         6.65 o
  -8   8   2        328.87        339.83         4.19 o
  -7   8   2        296.23        300.14         4.21 o
  -6   8   2          6.42          6.83         0.94 o
  -5   8   2        538.92        610.20         5.60 o
  -4   8   2        769.15        799.23         7.67 o
  -3   8   2        225.54        282.53         2.61 o
  -2   8   2       1277.29       1310.42         9.08 o
  -1   8   2       2587.02       2578.24        17.03 o
   0   8   2        138.84        184.26         1.92 o
   1   8   2          4.62         19.21         0.73 o
   2   8   2         53.10         72.20         1.22 o
   3   8   2       2135.13       2156.61        13.70 o
   4   8   2          3.10          3.12         0.61 o
   5   8   2          0.31          1.33         0.74 o
   6   8   2        859.53        837.64         7.40 o
   7   8   2        596.84        590.79         5.81 o
   8   8   2       1483.39       1462.01        13.39 o
   9   8   2          3.46          3.28         1.57 o
  10   8   2        109.48        110.75         2.92 o
 -10   9   2         62.60         80.17         3.47 o
  -9   9   2        164.22        161.08         3.56 o
  -8   9   2        532.95        522.54         6.68 o
  -7   9   2        251.99        263.97         3.80 o
  -6   9   2        176.94        151.23         2.36 o
  -5   9   2        482.53        512.19         4.71 o
  -4   9   2          4.88          5.12         0.74 o
  -3   9   2        299.64        307.60         2.92 o
  -2   9   2       2464.87       2701.77        17.94 o
  -1   9   2       1521.84       1559.49        10.72 o
   0   9   2        545.74        553.47         4.36 o
   1   9   2         19.93         33.80         0.96 o
   2   9   2         22.02         21.96         0.75 o
   3   9   2       1462.68       1479.92         9.74 o
   4   9   2          2.26          0.70         0.58 o
   5   9   2        269.89        255.46         2.90 o
   6   9   2         31.53         30.87         1.34 o
   7   9   2         30.13         42.92         1.76 o
   8   9   2        189.35        157.05         3.52 o
   9   9   2         39.90         41.87         2.04 o
  10   9   2         16.76         13.07         1.85 o
 -10  10   2         27.88         32.57         2.59 o
  -9  10   2          7.33         11.65         1.93 o
  -8  10   2        893.94        885.86        11.03 o
  -7  10   2         26.16         29.30         1.85 o
  -6  10   2        510.71        493.20         6.85 o
  -5  10   2        375.54        387.10         4.25 o
  -4  10   2         37.53         27.75         1.14 o
  -3  10   2        361.76        370.62         3.35 o
  -2  10   2        837.04        909.76         6.74 o
  -1  10   2       1655.26       1678.01        11.56 o
   0  10   2       1040.55       1053.45         7.61 o
   1  10   2        196.00        171.71         2.02 o
   2  10   2       1627.92       1630.99        10.17 o
   3  10   2          0.79          2.04         0.65 o
   4  10   2        343.10        356.81         3.60 o
   5  10   2         95.03         81.16         1.74 o
   6  10   2        236.44        252.83         3.32 o
   7  10   2        221.38        225.64         3.59 o
   8  10   2        160.41        154.72         3.43 o
   9  10   2          0.07         -1.21         1.45 o
  10  10   2          0.74         -2.24         2.24 o
  -9  11   2        106.34        125.61         3.83 o
  -8  11   2        208.31        198.32         4.12 o
  -7  11   2        178.42        181.51         3.62 o
  -6  11   2        176.11        180.94         3.17 o
  -5  11   2        520.04        551.79         5.89 o
  -4  11   2        771.65        824.10         7.35 o
  -3  11   2        274.53        308.52         3.21 o
  -2  11   2        262.82        258.74         2.86 o
  -1  11   2        412.28        412.76         3.90 o
   0  11   2          0.08         -0.20         0.72 o
   1  11   2        609.01        688.35         5.43 o
   2  11   2        240.54        224.42         2.71 o
   3  11   2          0.33          0.61         0.70 o
   4  11   2        344.68        338.77         3.58 o
   5  11   2         30.42         19.14         1.22 o
   6  11   2        181.98        172.98         2.80 o
   7  11   2         25.39         21.30         1.76 o
   8  11   2         51.15         51.19         2.32 o
   9  11   2          6.91          3.83         1.78 o
  -9  12   2         49.63         55.97         2.99 o
  -8  12   2         39.49         33.80         2.10 o
  -7  12   2          5.24          4.42         1.49 o
  -6  12   2          0.87          5.61         1.44 o
  -5  12   2        678.30        678.67         8.38 o
  -4  12   2          1.10          2.99         1.12 o
  -3  12   2        298.90        299.71         3.57 o
  -2  12   2       1882.47       1891.41        13.97 o
  -1  12   2          0.00          1.44         0.85 o
   0  12   2        155.63        144.46         2.21 o
   1  12   2        638.83        624.87         5.44 o
   2  12   2         34.13         40.99         1.24 o
   3  12   2       1015.23       1028.70         8.23 o
   4  12   2          2.46          1.06         1.00 o
   5  12   2        150.74        126.74         2.59 o
   6  12   2        489.76        438.05         5.86 o
   7  12   2          4.35          3.73         1.48 o
   8  12   2          0.07         -1.92         2.01 o
   9  12   2          3.23          0.53         1.75 o
  -8  13   2          5.88          4.54         1.87 o
  -7  13   2        391.72        348.01         6.09 o
  -6  13   2          0.51         -0.56         1.38 o
  -5  13   2         24.01         38.10         2.74 o
  -4  13   2       1444.67       1514.63        13.65 o
  -3  13   2          0.26          0.84         1.13 o
  -2  13   2         53.30         40.32         1.40 o
  -1  13   2         32.68         44.31         1.43 o
   0  13   2         29.36         44.90         1.43 o
   1  13   2        193.45        141.50         2.27 o
   2  13   2         45.16         53.02         1.47 o
   3  13   2        684.28        684.51         6.48 o
   4  13   2         56.54         65.54         1.92 o
   5  13   2        438.72        427.03         5.13 o
   6  13   2        153.33        145.31         5.05 o
   7  13   2         44.66         45.55         2.58 o
   8  13   2        153.34        150.93         4.06 o
  -8  14   2          0.02          1.52         1.95 o
  -7  14   2          7.92          9.43         1.67 o
  -6  14   2          2.88          5.32         1.77 o
  -5  14   2        111.64        112.46         3.33 o
  -4  14   2        959.32        998.57         9.80 o
  -3  14   2        103.03         96.73         3.15 o
  -2  14   2          0.02          3.56         0.99 o
  -1  14   2       1827.88       1728.18        13.11 o
   0  14   2          4.83          9.82         1.15 o
   1  14   2       2504.93       2414.95        17.70 o
   2  14   2         60.57         58.72         1.60 o
   3  14   2        122.27        140.78         2.60 o
   4  14   2          3.30          2.34         1.23 o
   5  14   2        169.69        158.13         3.44 o
   6  14   2         17.27         23.86         2.12 o
   7  14   2          0.84          3.24         1.82 o
   8  14   2         93.34         93.48         3.45 o
  -7  15   2          2.34          0.39         1.78 o
  -6  15   2        125.13        120.51         3.22 o
  -5  15   2         12.33         13.84         1.57 o
  -4  15   2          5.05          4.48         1.38 o
  -3  15   2          1.05          1.82         1.39 o
  -2  15   2         63.28         66.29         2.45 o
  -1  15   2       1706.82       1700.81        13.06 o
   0  15   2       1566.02       1531.35        11.92 o
   1  15   2         89.37         91.94         2.25 o
   2  15   2          2.78          6.56         1.36 o
   3  15   2        200.06        203.21         3.22 o
   4  15   2         91.48         86.19         2.47 o
   5  15   2         78.17         83.32         3.18 o
   6  15   2        203.46        194.66         7.52 o
   7  15   2        164.22        197.63         4.70 o
  -6  16   2         84.97        100.83         3.16 o
  -5  16   2         35.09         55.09         2.51 o
  -4  16   2        133.55        125.61         3.01 o
  -3  16   2          1.99          3.38         1.37 o
  -2  16   2        139.72        124.38         2.88 o
  -1  16   2        299.36        289.35         3.93 o
   0  16   2         79.64         89.92         2.18 o
   1  16   2        289.53        294.39         4.00 o
   2  16   2          2.46          2.33         1.23 o
   3  16   2         37.67         41.08         1.81 o
   4  16   2        168.32        176.36         4.90 o
   5  16   2        552.21        546.74         8.19 o
   6  16   2         37.49         34.40         2.59 o
  -5  17   2         13.24          8.94         2.05 o
  -4  17   2         10.57          7.66         1.57 o
  -3  17   2        158.38        148.85         4.35 o
  -2  17   2        935.67        893.13         9.23 o
  -1  17   2        141.65        161.96         3.31 o
   0  17   2        622.46        658.75         6.75 o
   1  17   2        669.93        679.72         6.87 o
   2  17   2          6.62          4.23         1.34 o
   3  17   2        207.21        228.30         4.23 o
   4  17   2          2.87         -1.32         2.17 o
   5  17   2         93.55         93.64         4.09 o
  -4  18   2         21.84         19.05         2.07 o
  -3  18   2        348.16        368.01         5.24 o
  -2  18   2         41.12         42.84         2.16 o
  -1  18   2         76.87         72.07         2.35 o
   0  18   2          0.01          3.97         1.36 o
   1  18   2          4.64         10.09         1.54 o
   2  18   2        148.39        136.00         3.18 o
   3  18   2         44.02         37.22         2.64 o
   4  18   2         58.87         76.12         3.39 o
  -2  19   2          2.37         -0.81         1.55 o
  -1  19   2         18.38         17.73         2.05 o
   0  19   2          0.01         -0.75         1.60 o
   1  19   2         12.83          9.25         2.09 o
   2  19   2         36.57         41.98         3.13 o
 -11   0   3         21.07         33.84         4.04 o
  -9   0   3       3862.28       3709.68        42.96 o
  -7   0   3        347.39        344.81         4.92 o
  -5   0   3        884.61        962.98         9.22 o
  -3   0   3        641.16        576.33         5.55 o
  -1   0   3        183.53        187.66         2.16 o
   1   0   3      14256.87      12933.10       110.16 o
   3   0   3         27.35         35.51         0.90 o
   5   0   3       5545.47       5732.81        49.39 o
   7   0   3        280.49        216.33         3.65 o
   9   0   3          7.97         13.93         2.26 o
  11   0   3          1.08         -1.80         1.80 o
 -11   1   3          7.97          5.87         1.56 o
 -10   1   3          0.13          2.90         1.35 o
  -9   1   3        553.06        530.30         5.65 o
  -8   1   3         75.03         77.88         1.78 o
  -7   1   3        577.12        586.10         4.85 o
  -6   1   3        238.18        206.13         2.09 o
  -5   1   3        940.76        994.58         6.70 o
  -4   1   3       1227.47       1216.12         7.89 o
  -3   1   3          7.33          5.08         0.36 o
  -2   1   3      23799.34      22110.33       133.41 o
  -1   1   3       7047.04       6699.46        45.29 o
   0   1   3       3529.93       3136.75        20.28 o
   1   1   3      12425.70      11903.02        93.60 o
   2   1   3       5266.42       5080.79        32.21 o
   3   1   3       1404.15       1327.02         8.81 o
   4   1   3        441.53        344.95         2.96 o
   5   1   3        190.40        226.03         2.17 o
   6   1   3         15.06         21.18         0.89 o
   7   1   3         73.43         65.59         1.58 o
   8   1   3        296.69        265.15         3.08 o
   9   1   3         86.82         81.66         2.42 o
  10   1   3        137.46        126.77         2.77 o
  11   1   3          2.88         -0.64         1.36 o
 -11   2   3         52.66         49.02         2.53 o
 -10   2   3        721.60        749.63         8.90 o
  -9   2   3       1203.55       1231.55         9.92 o
  -8   2   3        485.24        430.18         5.07 o
  -7   2   3        138.15        138.38         2.49 o
  -6   2   3        433.16        412.30         3.55 o
  -5   2   3        231.11        354.10         2.86 o
  -4   2   3        321.86        289.35         3.33 o
  -3   2   3      11447.08      11285.51        67.95 o
  -2   2   3       5901.51       5730.45        34.57 o
  -1   2   3        583.85        563.11         5.87 o
   0   2   3         58.83         40.68         0.78 o
   1   2   3      23846.12      22882.73       179.89 o
   2   2   3      10007.83       9806.65        70.87 o
   3   2   3         41.98         11.53         0.43 o
   4   2   3        244.64        241.12         2.25 o
   5   2   3        511.75        549.60         4.88 o
   6   2   3       1644.40       1663.46        11.40 o
   7   2   3         32.28         28.32         1.36 o
   8   2   3          0.32          0.65         0.85 o
   9   2   3       1017.03       1016.66         8.98 o
  10   2   3        259.85        268.77         3.75 o
  11   2   3         33.40         25.21         2.09 o
 -11   3   3          2.68          5.90         1.51 o
 -10   3   3        318.20        325.71         4.61 o
  -9   3   3         63.41         64.96         1.99 o
  -8   3   3        940.05        968.33         8.52 o
  -7   3   3          0.04          0.58         0.83 o
  -6   3   3        200.12        219.68         2.32 o
  -5   3   3        208.70        195.60         2.17 o
  -4   3   3          0.54          2.42         0.48 o
  -3   3   3       4846.79       4925.98        29.95 o
  -2   3   3       5012.64       5193.62        31.40 o
  -1   3   3       2031.41       2013.82        13.87 o
   0   3   3        805.98        722.08         4.61 o
   1   3   3        332.05        297.34         2.40 o
   2   3   3        343.94        288.96         2.80 o
   3   3   3       1328.39       1317.14         8.35 o
   4   3   3       1459.10       1407.85        10.98 o
   5   3   3        316.06        292.78         2.73 o
   6   3   3         29.48         41.28         1.15 o
   7   3   3       1636.65       1498.66        11.23 o
   8   3   3         44.51         34.31         1.71 o
   9   3   3        264.40        253.02         3.27 o
  10   3   3          4.12          3.33         1.38 o
  11   3   3        114.69        124.71         4.18 o
 -11   4   3         61.41         78.61         3.19 o
 -10   4   3        132.22        141.40         2.81 o
  -9   4   3        163.77        173.87         2.90 o
  -8   4   3         61.29         52.20         2.08 o
  -7   4   3        165.63        172.70         2.58 o
  -6   4   3        906.99       1001.52         7.31 o
  -5   4   3       1134.55       1250.68         9.33 o
  -4   4   3         20.61         25.96         0.86 o
  -3   4   3       4024.69       3987.02        25.64 o
  -2   4   3      14665.68      15353.49        92.36 o
  -1   4   3       7823.67       8012.26        50.92 o
   0   4   3         62.78         71.13         0.82 o
   1   4   3       3862.90       3799.32        23.06 o
   2   4   3          3.59         -0.02         0.31 o
   3   4   3       2375.96       2476.51        15.30 o
   4   4   3        204.99        170.70         1.93 o
   5   4   3         83.37        107.38         1.34 o
   6   4   3        262.19        273.81         2.64 o
   7   4   3       2093.46       2042.26        14.11 o
   8   4   3         28.69         23.48         1.32 o
   9   4   3       2481.97       2551.86        20.02 o
  10   4   3        148.57        171.26         3.92 o
  11   4   3         22.76         29.06         2.26 o
 -11   5   3         12.25         20.23         1.73 o
 -10   5   3         42.19         38.35         1.82 o
  -9   5   3          1.12         -0.33         1.13 o
  -8   5   3        209.18        218.36         5.05 o
  -7   5   3        419.12        425.17         4.49 o
  -6   5   3        472.20        458.58         4.24 o
  -5   5   3        778.43        799.09         6.36 o
  -4   5   3         24.35         17.15         0.82 o
  -3   5   3       1594.16       1695.00        12.05 o
  -2   5   3        259.09        241.30         1.97 o
  -1   5   3      10537.52      10921.42        69.35 o
   0   5   3      11476.03      11918.42        71.81 o
   1   5   3       4114.92       4332.23        26.32 o
   2   5   3       2002.96       1925.69        12.00 o
   3   5   3        645.43        670.67         4.73 o
   4   5   3        385.83        406.38         3.09 o
   5   5   3          0.46          2.56         0.51 o
   6   5   3       2406.46       2427.61        18.20 o
   7   5   3       2316.52       2158.33        16.82 o
   8   5   3        216.23        226.33         4.08 o
   9   5   3          0.11          0.93         1.40 o
  10   5   3        421.08        437.10         5.57 o
  11   5   3         58.74         63.65         2.50 o
 -11   6   3        303.02        339.81         5.50 o
 -10   6   3        117.44        117.81         3.66 o
  -9   6   3         35.16         21.55         1.59 o
  -8   6   3       1548.04       1466.76        12.21 o
  -7   6   3        142.51        122.77         2.28 o
  -6   6   3       1111.62       1071.00         8.41 o
  -5   6   3        838.33        858.65         8.30 o
  -4   6   3        154.47        125.48         2.05 o
  -3   6   3       2719.27       3029.70        21.00 o
  -2   6   3        133.22        170.84         1.74 o
  -1   6   3        521.09        541.80         3.81 o
   0   6   3       1133.96       1201.18         7.73 o
   1   6   3        477.73        617.09         4.25 o
   2   6   3         95.75        143.26         1.44 o
   3   6   3       2371.68       2299.29        14.38 o
   4   6   3       1378.33       1410.33         9.16 o
   5   6   3       3499.01       3426.32        22.44 o
   6   6   3         74.53         68.62         1.74 o
   7   6   3        504.75        481.75         4.89 o
   8   6   3        293.30        279.10         4.55 o
   9   6   3        170.35        162.16         3.44 o
  10   6   3        156.51        157.39         3.32 o
  11   6   3         63.44         65.97         2.85 o
 -10   7   3         72.52         66.48         2.65 o
  -9   7   3        182.70        172.36         3.18 o
  -8   7   3        415.65        401.26         4.61 o
  -7   7   3         92.44        104.61         2.16 o
  -6   7   3        249.32        256.66         2.97 o
  -5   7   3         21.97         13.76         0.93 o
  -4   7   3        432.67        376.36         3.50 o
  -3   7   3        562.83        555.37         4.28 o
  -2   7   3       1006.01       1014.04         6.75 o
  -1   7   3          2.31          0.53         0.47 o
   0   7   3       1395.27       1392.37         9.47 o
   1   7   3       1134.34       1205.91         7.85 o
   2   7   3       1786.73       2066.52        13.02 o
   3   7   3         90.75         79.24         1.14 o
   4   7   3         23.28          8.94         0.57 o
   5   7   3        413.36        438.23         5.31 o
   6   7   3          3.02          2.65         0.82 o
   7   7   3        158.84        167.36         2.60 o
   8   7   3        365.46        357.73         5.01 o
   9   7   3         10.57         12.73         1.82 o
  10   7   3        192.31        183.48         3.56 o
 -10   8   3         96.51         97.17         3.73 o
  -9   8   3        243.53        222.51         5.90 o
  -8   8   3          0.43         -0.22         1.31 o
  -7   8   3        543.47        540.10         7.39 o
  -6   8   3       1168.96       1197.24         9.98 o
  -5   8   3        526.35        578.13         5.08 o
  -4   8   3          6.77          2.97         0.81 o
  -3   8   3          7.23         11.95         0.65 o
  -2   8   3       4439.99       4797.17        29.42 o
  -1   8   3       2886.16       2964.30        19.48 o
   0   8   3         59.49         66.12         1.16 o
   1   8   3       4509.89       4724.93        28.97 o
   2   8   3       4526.97       4853.92        28.28 o
   3   8   3         99.11         85.86         1.26 o
   4   8   3        134.62        104.32         1.52 o
   5   8   3         60.09         69.80         1.48 o
   6   8   3        865.59        842.08         7.42 o
   7   8   3          7.39          9.11         1.09 o
   8   8   3          2.24          5.11         1.29 o
   9   8   3          1.66         -0.78         1.33 o
  10   8   3          9.98         15.45         1.77 o
 -10   9   3        238.03        286.70         4.99 o
  -9   9   3         23.00         17.19         2.12 o
  -8   9   3        271.07        288.82         4.76 o
  -7   9   3         24.24         23.47         1.50 o
  -6   9   3         98.21         85.06         1.85 o
  -5   9   3         10.03          2.28         0.79 o
  -4   9   3        168.02        140.40         2.01 o
  -3   9   3       1414.95       1512.45        10.51 o
  -2   9   3         86.42        112.70         1.56 o
  -1   9   3       1879.23       1922.41        13.01 o
   0   9   3          7.25          4.21         0.60 o
   1   9   3       1266.04       1351.11         8.91 o
   2   9   3          0.18          3.20         0.56 o
   3   9   3        894.30        830.76         5.86 o
   4   9   3        106.38         82.01         1.35 o
   5   9   3          0.55          0.88         0.75 o
   6   9   3         15.36         20.26         1.19 o
   7   9   3        140.50        138.91         2.81 o
   8   9   3         45.42         47.96         2.02 o
   9   9   3        309.47        339.29         4.81 o
  10   9   3          3.23          2.31         1.44 o
 -10  10   3        167.65        201.04         4.84 o
  -9  10   3          2.90          1.72         1.50 o
  -8  10   3        212.13        229.12         4.15 o
  -7  10   3        185.82        152.87         6.06 o
  -6  10   3          7.60         19.95         1.52 o
  -5  10   3        170.62        142.40         2.54 o
  -4  10   3         20.24         25.29         1.17 o
  -3  10   3       1083.98       1086.54         8.39 o
  -2  10   3        369.95        417.36         3.84 o
  -1  10   3         81.11        109.60         1.62 o
   0  10   3        419.23        390.79         3.42 o
   1  10   3        676.46        729.15         5.59 o
   2  10   3         45.09         48.86         1.14 o
   3  10   3        505.22        549.62         4.51 o
   4  10   3       2049.60       1925.63        13.28 o
   5  10   3        500.76        472.87         4.80 o
   6  10   3       3407.60       3216.51        24.56 o
   7  10   3        359.11        365.54         4.76 o
   8  10   3        142.99        143.89         3.02 o
   9  10   3         72.61         75.78         2.51 o
  -9  11   3         34.60         42.70         2.37 o
  -8  11   3         89.60         99.64         3.57 o
  -7  11   3         60.04         47.42         2.23 o
  -6  11   3          0.25         -0.36         1.17 o
  -5  11   3         31.25         16.67         1.43 o
  -4  11   3        171.40        158.69         2.49 o
  -3  11   3         68.85         57.62         1.42 o
  -2  11   3          9.87         19.33         1.00 o
  -1  11   3         24.71         26.74         1.07 o
   0  11   3         45.55         41.36         1.17 o
   1  11   3         51.16         35.23         1.10 o
   2  11   3          1.58          0.88         0.74 o
   3  11   3        788.15        767.13         6.00 o
   4  11   3          5.37          2.57         1.04 o
   5  11   3         32.76         24.60         1.54 o
   6  11   3        531.38        476.13         6.17 o
   7  11   3         18.17         17.07         1.53 o
   8  11   3          1.75          0.69         1.42 o
   9  11   3          0.00         -1.09         1.47 o
  -9  12   3          0.55         -1.73         1.73 o
  -8  12   3         13.26         10.05         1.69 o
  -7  12   3        256.62        266.63         4.53 o
  -6  12   3        489.45        520.78         7.92 o
  -5  12   3        202.26        213.43         3.46 o
  -4  12   3        186.95        146.61         3.42 o
  -3  12   3         13.81         15.52         1.42 o
  -2  12   3         42.87         32.01         1.22 o
  -1  12   3         16.57         18.94         1.07 o
   0  12   3          1.02          1.46         0.79 o
   1  12   3        305.96        292.90         3.20 o
   2  12   3        160.02        186.98         2.46 o
   3  12   3        351.99        350.65         3.64 o
   4  12   3        124.32        134.94         3.07 o
   5  12   3        123.12        107.45         2.81 o
   6  12   3        564.46        569.02         7.02 o
   7  12   3        404.16        408.79         5.77 o
   8  12   3         16.24         21.27         2.05 o
   9  12   3          2.46          2.98         1.85 o
  -8  13   3         16.92         26.41         2.34 o
  -7  13   3         22.25         26.89         1.96 o
  -6  13   3        917.33        875.15         9.80 o
  -5  13   3        139.29        147.22         3.74 o
  -4  13   3        724.98        666.60         7.09 o
  -3  13   3        964.46       1014.50         9.69 o
  -2  13   3        162.36        133.39         2.20 o
  -1  13   3         90.43         93.88         1.92 o
   0  13   3          6.60          5.95         1.11 o
   1  13   3       1053.90       1035.69         8.34 o
   2  13   3         10.88         16.16         1.03 o
   3  13   3         80.29         77.60         1.99 o
   4  13   3         16.32         14.02         1.22 o
   5  13   3         80.44         76.58         2.51 o
   6  13   3         81.83         88.89         3.10 o
   7  13   3         80.27         73.65         2.70 o
   8  13   3         22.94         31.87         2.80 o
  -8  14   3         19.40         16.05         2.23 o
  -7  14   3          3.34          3.85         1.76 o
  -6  14   3          0.38          1.42         1.43 o
  -5  14   3        156.55        144.50         3.06 o
  -4  14   3         27.74         24.22         1.67 o
  -3  14   3        105.55        105.24         2.66 o
  -2  14   3        152.86        134.62         2.82 o
  -1  14   3          5.20          5.77         1.03 o
   0  14   3        671.09        667.16         5.98 o
   1  14   3          6.65          6.10         1.15 o
   2  14   3          0.55         -0.17         0.90 o
   3  14   3          0.35         -0.09         1.13 o
   4  14   3        792.49        803.57         8.09 o
   5  14   3         95.00        107.93         2.96 o
   6  14   3          2.46          4.46         1.54 o
   7  14   3         20.99         25.05         4.30 o
   8  14   3         65.95         67.35         3.13 o
  -7  15   3         21.78         29.76         2.17 o
  -6  15   3          0.67          1.76         1.52 o
  -5  15   3          0.39          1.10         1.34 o
  -4  15   3        572.05        554.12         6.47 o
  -3  15   3         82.67        100.50         2.94 o
  -2  15   3          0.13         -0.43         1.23 o
  -1  15   3         36.11         33.76         1.62 o
   0  15   3        664.23        696.40         6.29 o
   1  15   3        602.27        592.44         5.61 o
   2  15   3        990.03        967.18         7.64 o
   3  15   3        107.40        120.34         2.53 o
   4  15   3          9.28         11.21         2.06 o
   5  15   3         18.72         28.34         1.99 o
   6  15   3         26.59         26.24         2.32 o
   7  15   3         49.18         48.48         2.85 o
  -6  16   3         18.04         16.42         1.91 o
  -5  16   3          9.04         18.15         1.75 o
  -4  16   3         66.64         54.15         2.27 o
  -3  16   3        212.55        212.58         3.74 o
  -2  16   3         58.22         67.92         2.37 o
  -1  16   3       1016.52        974.22         8.34 o
   0  16   3        133.30        150.55         2.82 o
   1  16   3          4.28          2.98         1.14 o
   2  16   3         75.49         71.91         2.17 o
   3  16   3        239.88        256.07         3.95 o
   4  16   3         90.83        107.42         3.09 o
   5  16   3        240.84        253.54         5.99 o
   6  16   3         76.97         85.82         3.41 o
  -5  17   3          0.01         -1.56         1.70 o
  -4  17   3         10.83         15.71         1.73 o
  -3  17   3        571.06        553.71         6.64 o
  -2  17   3          4.64         10.12         1.60 o
  -1  17   3         16.64         20.27         1.73 o
   0  17   3         85.07         82.65         2.37 o
   1  17   3          3.86          6.74         1.85 o
   2  17   3         29.97         24.68         1.63 o
   3  17   3        172.43        152.60         3.58 o
   4  17   3         24.30         23.71         2.34 o
   5  17   3         94.19        101.43         3.60 o
  -4  18   3         24.76         26.67         2.00 o
  -3  18   3          0.09          1.11         1.52 o
  -2  18   3         59.47         58.97         2.40 o
  -1  18   3        215.67        205.72         3.77 o
   0  18   3          9.21         11.59         1.47 o
   1  18   3         33.94         34.10         1.98 o
   2  18   3        177.34        180.17         4.29 o
   3  18   3         41.10         41.60         2.71 o
   4  18   3         29.33         26.63         2.48 o
  -2  19   3        107.05        111.34         3.11 o
  -1  19   3         54.97         69.70         2.63 o
   0  19   3        160.70        159.60         3.78 o
   1  19   3        346.13        332.31         4.96 o
   2  19   3         12.76         24.42         2.72 o
 -10   0   4        140.12        181.92         4.90 o
  -8   0   4        109.07         94.01         4.10 o
  -6   0   4        298.68        312.36         3.93 o
  -4   0   4         53.60        120.10         2.44 o
  -2   0   4        157.66        180.95         3.59 o
   0   0   4      13231.02      11955.22       130.54 o
   2   0   4       1604.05       1396.13        12.21 o
   4   0   4       3744.32       3578.41        31.00 o
   6   0   4          2.12          4.02         0.95 o
   8   0   4        490.02        495.26         6.61 o
  10   0   4        684.66        581.34         9.16 o
 -11   1   4         85.46         86.73         2.72 o
 -10   1   4       1188.74       1138.93        12.80 o
  -9   1   4         36.37         24.95         1.52 o
  -8   1   4          3.59          4.10         0.93 o
  -7   1   4        382.76        399.45         4.11 o
  -6   1   4          0.11          1.35         0.56 o
  -5   1   4        405.06        426.91         3.33 o
  -4   1   4       3802.64       3838.72        24.45 o
  -3   1   4       2154.80       2029.76        13.36 o
  -2   1   4      25201.40      24215.20       172.32 o
  -1   1   4        315.57        247.73         2.91 o
   0   1   4      17488.25      17117.12       128.99 o
   1   1   4        121.98        142.42         1.60 o
   2   1   4        516.15        424.70         3.29 o
   3   1   4       8306.83       8509.95        51.23 o
   4   1   4       2234.21       2508.72        16.34 o
   5   1   4        465.44        506.90         3.96 o
   6   1   4         37.87         25.08         0.94 o
   7   1   4        153.63        175.35         2.30 o
   8   1   4        127.56        130.92         2.62 o
   9   1   4         21.01         17.15         1.31 o
  10   1   4        562.33        520.59         6.00 o
  11   1   4        571.78        630.75         7.86 o
 -11   2   4        223.15        235.29         4.04 o
 -10   2   4        131.37        155.43         3.18 o
  -9   2   4         33.21         45.37         1.93 o
  -8   2   4        139.06        113.20         2.25 o
  -7   2   4        310.38        277.66         2.87 o
  -6   2   4         24.91         37.69         1.00 o
  -5   2   4        122.00        137.26         1.58 o
  -4   2   4        488.04        464.49         3.43 o
  -3   2   4          6.89          8.57         0.54 o
  -2   2   4       1559.45       1386.74         8.70 o
  -1   2   4       1179.88       1274.35         8.91 o
   0   2   4       2752.55       2628.35        16.87 o
   1   2   4       8361.29       8205.50        82.41 o
   2   2   4       1425.64       1366.98        11.55 o
   3   2   4       4688.12       4945.10        31.59 o
   4   2   4        125.79         99.53         1.45 o
   5   2   4          6.68         10.13         0.60 o
   6   2   4        609.42        600.58         5.25 o
   7   2   4        236.26        216.55         2.59 o
   8   2   4        183.78        178.95         2.50 o
   9   2   4          0.96          3.35         1.11 o
  10   2   4        118.53        121.43         3.05 o
  11   2   4         14.83         20.09         1.86 o
 -11   3   4         14.15         18.98         1.76 o
 -10   3   4         35.90         26.32         1.65 o
  -9   3   4         24.59         20.62         1.56 o
  -8   3   4        239.33        220.37         2.89 o
  -7   3   4       1817.25       1811.66        14.35 o
  -6   3   4        837.36        890.94         6.62 o
  -5   3   4       4104.22       4002.06        24.72 o
  -4   3   4         68.79         50.80         0.98 o
  -3   3   4      13684.75      13827.64        83.34 o
  -2   3   4        737.90        625.94         4.20 o
  -1   3   4         37.23         41.03         1.16 o
   0   3   4      14181.48      14306.47        86.33 o
   1   3   4      11229.11      10767.68        72.64 o
   2   3   4        324.77        321.46         2.82 o
   3   3   4        873.77        909.01         6.83 o
   4   3   4        664.55        850.17         6.00 o
   5   3   4          1.79          8.81         0.62 o
   6   3   4        393.59        303.43         2.82 o
   7   3   4        342.29        334.62         3.43 o
   8   3   4        839.71        788.29         7.15 o
   9   3   4          1.24          0.96         1.19 o
  10   3   4         17.97         19.72         1.56 o
  11   3   4        113.99        143.10         5.47 o
 -11   4   4         36.32         40.66         2.16 o
 -10   4   4          1.09         -1.21         1.21 o
  -9   4   4         18.23         16.37         1.38 o
  -8   4   4         40.71         45.76         1.66 o
  -7   4   4         11.42         13.14         1.08 o
  -6   4   4       2496.49       2403.66        16.18 o
  -5   4   4        349.30        342.94         3.28 o
  -4   4   4        437.14        371.89         3.13 o
  -3   4   4         12.36          9.68         0.52 o
  -2   4   4       5387.05       5397.01        32.71 o
  -1   4   4       3103.96       3432.57        23.45 o
   0   4   4         66.95         36.38         0.62 o
   1   4   4         30.04         40.73         0.77 o
   2   4   4       2218.23       2146.41        14.93 o
   3   4   4       2017.16       1763.44        11.05 o
   4   4   4       1234.69       1414.23         9.57 o
   5   4   4        199.68        188.44         1.95 o
   6   4   4        509.58        489.28         4.03 o
   7   4   4        331.58        281.90         3.08 o
   8   4   4        268.39        282.25         3.31 o
   9   4   4          5.47          5.33         1.34 o
  10   4   4         10.91         13.49         1.58 o
  11   4   4          4.14          0.07         2.22 o
 -11   5   4        108.70        150.38         3.70 o
 -10   5   4         24.97         22.07         1.81 o
  -9   5   4        128.14        134.67         2.63 o
  -8   5   4         43.71         56.62         1.81 o
  -7   5   4        648.79        659.12         6.20 o
  -6   5   4        327.02        318.45         3.31 o
  -5   5   4         49.73         44.14         1.20 o
  -4   5   4       9604.14       9794.97        62.22 o
  -3   5   4      20018.42      20318.69       122.36 o
  -2   5   4         25.41         26.44         0.79 o
  -1   5   4       3196.61       3171.21        20.52 o
   0   5   4       2813.81       3118.45        19.10 o
   1   5   4        625.28        651.27         5.16 o
   2   5   4       2371.58       2288.29        14.17 o
   3   5   4       9805.03       9893.53        59.66 o
   4   5   4          5.06          8.02         0.50 o
   5   5   4         20.59         27.92         0.77 o
   6   5   4          2.24          2.03         0.60 o
   7   5   4         59.86         53.22         1.61 o
   8   5   4       1660.39       1659.71        13.49 o
   9   5   4          0.71         -1.23         1.24 o
  10   5   4         12.22         10.20         1.53 o
  11   5   4          4.37          3.00         1.49 o
 -11   6   4          1.45         -1.64         1.64 o
 -10   6   4        128.06        137.38         3.39 o
  -9   6   4          1.42          2.34         1.19 o
  -8   6   4          6.89          4.73         1.15 o
  -7   6   4       1053.48       1001.50         8.70 o
  -6   6   4        140.70        126.01         2.02 o
  -5   6   4        286.84        275.21         2.99 o
  -4   6   4          9.99          6.12         0.77 o
  -3   6   4       9812.92      10411.37        62.85 o
  -2   6   4         76.33         61.65         1.41 o
  -1   6   4       4750.29       4925.29        31.64 o
   0   6   4       2624.61       2662.76        16.47 o
   1   6   4       1392.39       1455.90         9.26 o
   2   6   4       3497.12       3831.59        23.46 o
   3   6   4        324.54        305.46         2.84 o
   4   6   4        112.57        121.01         1.50 o
   5   6   4        300.41        296.41         2.58 o
   6   6   4        471.49        503.44         4.83 o
   7   6   4       1594.90       1514.05        12.28 o
   8   6   4        668.82        702.94         7.36 o
   9   6   4         32.18         34.97         1.87 o
  10   6   4         52.95         47.16         2.12 o
 -10   7   4          0.23          0.22         1.50 o
  -9   7   4        123.95        127.25         4.85 o
  -8   7   4          0.50          1.73         1.23 o
  -7   7   4        174.53        160.18         2.80 o
  -6   7   4        869.15        856.50         7.04 o
  -5   7   4         44.17         63.66         1.97 o
  -4   7   4          7.44          5.86         0.68 o
  -3   7   4       1223.48       1427.10         9.81 o
  -2   7   4         38.09         64.33         1.10 o
  -1   7   4         25.70         19.83         0.67 o
   0   7   4        740.05        813.92         5.53 o
   1   7   4       5844.34       6123.95        37.23 o
   2   7   4         82.68        116.28         1.49 o
   3   7   4          6.37         13.03         0.58 o
   4   7   4        457.10        455.91         3.64 o
   5   7   4          3.13          9.71         0.83 o
   6   7   4        125.37        111.22         1.99 o
   7   7   4         73.74         92.38         2.05 o
   8   7   4         14.35         20.74         1.49 o
   9   7   4         35.67         28.68         1.77 o
  10   7   4         16.73         15.58         1.62 o
 -10   8   4         18.47         36.43         2.39 o
  -9   8   4          0.19         -1.40         1.40 o
  -8   8   4          0.27          0.57         1.38 o
  -7   8   4        593.63        543.32         6.30 o
  -6   8   4         13.03         14.76         1.06 o
  -5   8   4         96.32         88.08         1.68 o
  -4   8   4        289.49        290.96         3.48 o
  -3   8   4        629.61        711.52         5.36 o
  -2   8   4          8.05          8.02         0.70 o
  -1   8   4       2760.07       3035.55        18.88 o
   0   8   4         33.29         15.91         0.68 o
   1   8   4          6.79         16.17         0.67 o
   2   8   4       1312.78       1471.72         9.57 o
   3   8   4       1639.38       1624.50        10.52 o
   4   8   4         18.70         11.76         0.73 o
   5   8   4          9.75         20.52         0.85 o
   6   8   4         20.09         19.91         1.35 o
   7   8   4        324.32        320.09         4.23 o
   8   8   4         18.76         10.72         1.41 o
   9   8   4        476.43        470.15         5.83 o
  10   8   4         19.19         30.80         1.93 o
 -10   9   4          0.28         -0.34         1.59 o
  -9   9   4        530.88        519.82        11.61 o
  -8   9   4        185.66        177.61         4.44 o
  -7   9   4       1016.73        970.53        12.78 o
  -6   9   4         53.14         55.45         1.93 o
  -5   9   4         12.12         10.13         0.95 o
  -4   9   4         73.29         74.83         1.52 o
  -3   9   4         28.57         20.97         0.86 o
  -2   9   4          6.21         12.49         0.80 o
  -1   9   4       1238.50       1303.17         9.12 o
   0   9   4          3.26          4.35         0.61 o
   1   9   4        875.45        942.93         6.48 o
   2   9   4        556.69        562.61         4.22 o
   3   9   4        923.04       1016.15         6.98 o
   4   9   4        534.22        539.69         4.43 o
   5   9   4         55.25         41.02         1.39 o
   6   9   4        211.49        199.89         3.38 o
   7   9   4        123.21        112.38         2.55 o
   8   9   4        194.20        195.44         3.98 o
   9   9   4         56.66         62.49         2.66 o
  10   9   4         97.01        118.31         3.03 o
 -10  10   4        164.95        226.23         6.84 o
  -9  10   4          0.37          3.27         1.72 o
  -8  10   4          0.02         -0.70         1.42 o
  -7  10   4        289.20        246.70         5.43 o
  -6  10   4        865.22        863.03         8.56 o
  -5  10   4        187.99        163.60         2.88 o
  -4  10   4        358.22        409.22         4.25 o
  -3  10   4          0.04         -0.63         0.63 o
  -2  10   4        201.34        173.65         2.04 o
  -1  10   4         84.68        119.00         1.70 o
   0  10   4       1392.73       1386.06         9.74 o
   1  10   4        190.42        201.43         2.11 o
   2  10   4        176.51        182.18         2.00 o
   3  10   4        148.48        164.33         1.92 o
   4  10   4         83.44         91.05         1.73 o
   5  10   4       2723.42       2671.16        20.53 o
   6  10   4        763.18        763.99         7.78 o
   7  10   4          2.92          2.29         1.22 o
   8  10   4        114.56        116.17         2.79 o
   9  10   4         37.02         29.20         1.87 o
  -9  11   4         25.43         25.84         2.08 o
  -8  11   4         20.03         17.63         1.81 o
  -7  11   4         17.34         22.44         1.80 o
  -6  11   4        543.51        505.12         5.88 o
  -5  11   4       1202.87       1170.55        11.08 o
  -4  11   4        128.61        145.74         2.74 o
  -3  11   4        207.79        220.42         2.61 o
  -2  11   4        247.63        246.80         2.79 o
  -1  11   4          5.90          2.13         0.75 o
   0  11   4       1159.61       1114.30         8.13 o
   1  11   4        159.87        185.04         2.32 o
   2  11   4         53.51         56.39         1.36 o
   3  11   4        109.61        107.74         1.75 o
   4  11   4        569.08        589.31         5.29 o
   5  11   4        141.06        125.74         2.62 o
   6  11   4         91.17         98.52         3.35 o
   7  11   4        251.92        233.52         5.55 o
   8  11   4        335.63        352.80         6.89 o
   9  11   4          4.33          7.33         1.66 o
  -9  12   4         59.56         66.79         2.84 o
  -8  12   4        189.01        196.28         4.02 o
  -7  12   4        137.59        123.33         4.61 o
  -6  12   4          6.77          8.83         1.41 o
  -5  12   4        518.67        508.12         5.88 o
  -4  12   4        350.62        344.85         4.46 o
  -3  12   4        405.78        435.24         5.07 o
  -2  12   4        101.42         93.34         2.12 o
  -1  12   4       2663.99       2670.99        19.20 o
   0  12   4        828.90        799.58         6.63 o
   1  12   4        211.89        199.34         2.73 o
   2  12   4        328.66        305.93         3.44 o
   3  12   4         12.18         21.14         1.38 o
   4  12   4       1019.89        975.43         8.53 o
   5  12   4       1196.77       1196.64        12.30 o
   6  12   4        687.93        658.77         7.83 o
   7  12   4         20.18         16.10         1.83 o
   8  12   4          5.12          8.86         1.63 o
   9  12   4         41.30         49.57         2.50 o
  -8  13   4         25.00         17.32         1.91 o
  -7  13   4         11.63         19.16         1.85 o
  -6  13   4         80.87         56.44         2.77 o
  -5  13   4         96.65         81.30         3.63 o
  -4  13   4         42.09         43.14         1.90 o
  -3  13   4       1062.08       1118.55        10.53 o
  -2  13   4        333.37        387.49         4.33 o
  -1  13   4        976.24       1008.93         8.18 o
   0  13   4          7.33         13.48         1.08 o
   1  13   4       1034.96        995.35         8.09 o
   2  13   4          0.13         -0.87         0.87 o
   3  13   4        622.94        587.76         5.78 o
   4  13   4          0.20          0.92         1.09 o
   5  13   4          0.37          3.40         1.33 o
   6  13   4         66.05         53.20         2.76 o
   7  13   4        167.44        159.01         3.54 o
   8  13   4        253.77        270.13         4.75 o
  -8  14   4          1.91         -0.26         1.59 o
  -7  14   4          0.24          2.52         1.57 o
  -6  14   4        392.31        381.91         5.66 o
  -5  14   4         34.27         28.55         1.79 o
  -4  14   4          3.89          2.10         1.62 o
  -3  14   4        133.99        163.70         3.11 o
  -2  14   4       1844.54       1843.14        16.16 o
  -1  14   4         95.71         84.31         2.30 o
   0  14   4        396.17        376.39         4.03 o
   1  14   4        352.71        332.12         3.70 o
   2  14   4       1280.08       1286.10         9.54 o
   3  14   4       1037.29       1009.36         8.96 o
   4  14   4         42.70         42.80         2.10 o
   5  14   4        154.21        162.02         3.54 o
   6  14   4          4.60          3.87         1.51 o
   7  14   4          7.14          8.90         1.83 o
  -7  15   4         81.40         82.28         3.32 o
  -6  15   4          0.17         -1.67         1.67 o
  -5  15   4        214.88        214.20         3.78 o
  -4  15   4          0.60          0.96         1.33 o
  -3  15   4       2063.92       1990.26        17.55 o
  -2  15   4       1215.83       1190.20        11.27 o
  -1  15   4         42.70         32.42         1.60 o
   0  15   4        138.62        140.01         2.46 o
   1  15   4        692.46        689.77         7.90 o
   2  15   4        325.30        323.47         3.52 o
   3  15   4        262.57        274.55         4.00 o
   4  15   4        413.31        372.77         6.65 o
   5  15   4          0.41         -1.13         1.60 o
   6  15   4         21.00         20.69         1.90 o
   7  15   4         26.04         26.87         2.39 o
  -6  16   4        135.85        134.22         3.57 o
  -5  16   4        100.07        106.60         2.88 o
  -4  16   4        319.61        285.66         4.43 o
  -3  16   4         74.92         64.31         2.37 o
  -2  16   4         29.32         23.55         1.78 o
  -1  16   4        286.36        275.32         3.58 o
   0  16   4         16.06         14.78         1.50 o
   1  16   4         51.21         50.77         1.76 o
   2  16   4          5.66          5.35         1.27 o
   3  16   4        166.22        157.24         3.55 o
   4  16   4        276.27        277.81         4.70 o
   5  16   4        147.40        177.22         4.68 o
   6  16   4          0.18          4.58         1.93 o
  -5  17   4        234.16        236.64         4.60 o
  -4  17   4         74.96         76.10         2.68 o
  -3  17   4         28.21         23.17         2.02 o
  -2  17   4         12.68         11.09         1.60 o
  -1  17   4         34.64         35.95         1.98 o
   0  17   4         14.20          9.59         1.39 o
   1  17   4        139.74        118.48         2.64 o
   2  17   4         59.86         56.90         2.20 o
   3  17   4          3.21          4.94         1.63 o
   4  17   4        147.02        141.13         3.59 o
   5  17   4         16.03         17.30         2.21 o
  -4  18   4        131.40        128.00         3.30 o
  -3  18   4         31.79         48.43         2.30 o
  -2  18   4        198.79        197.63         3.74 o
  -1  18   4         71.34         85.23         2.69 o
   0  18   4         13.70         15.60         1.57 o
   1  18   4         11.33          7.25         1.55 o
   2  18   4          1.92          1.68         1.82 o
   3  18   4          0.49          0.22         1.81 o
   4  18   4        792.10        859.57        11.43 o
  -2  19   4          7.53          8.13         1.99 o
  -1  19   4         87.38        101.24         2.97 o
   0  19   4        132.89        164.99         3.49 o
   1  19   4         14.26         21.13         2.32 o
 -11   0   5        158.49        205.29         5.25 o
  -9   0   5          0.03          3.23         1.82 o
  -7   0   5        222.88        203.89         3.61 o
  -5   0   5        308.17        261.93         3.33 o
  -3   0   5       7597.54       7476.69        68.16 o
  -1   0   5       1901.79       1876.53        18.29 o
   1   0   5       4756.43       4692.54        40.01 o
   3   0   5       7086.22       7691.10        65.57 o
   5   0   5       3292.95       3284.22        28.75 o
   7   0   5        585.45        622.82         7.57 o
   9   0   5         63.62         62.11         2.48 o
  11   0   5         33.05         39.58         3.59 o
 -11   1   5         17.34         14.05         1.66 o
 -10   1   5         12.66         29.54         1.84 o
  -9   1   5        935.89        974.12         9.26 o
  -8   1   5        421.74        470.55         5.31 o
  -7   1   5         60.86         50.11         1.51 o
  -6   1   5         10.65          8.09         0.67 o
  -5   1   5        229.26        217.92         2.10 o
  -4   1   5         13.75         18.39         0.66 o
  -3   1   5          2.58          0.92         0.45 o
  -2   1   5        782.70        714.55         4.96 o
  -1   1   5        501.07        485.18         4.12 o
   0   1   5      16179.36      15549.62        98.98 o
   1   1   5        558.42        580.40         4.52 o
   2   1   5         13.69          5.05         0.42 o
   3   1   5       1902.99       1911.43        11.85 o
   4   1   5        268.93        262.51         2.24 o
   5   1   5        904.29        926.02         6.26 o
   6   1   5        132.98        168.52         1.95 o
   7   1   5        342.86        390.94         3.82 o
   8   1   5        248.91        231.08         2.88 o
   9   1   5        537.15        553.72         5.98 o
  10   1   5          8.50         13.42         1.72 o
  11   1   5          3.28          4.01         1.75 o
 -11   2   5          3.11          2.87         1.45 o
 -10   2   5        212.67        193.96         3.52 o
  -9   2   5        103.96        100.10         2.39 o
  -8   2   5        214.48        210.99         3.03 o
  -7   2   5        332.89        347.47         3.54 o
  -6   2   5        195.05        195.18         2.20 o
  -5   2   5       5272.36       5360.88        32.84 o
  -4   2   5        754.46        768.12         5.28 o
  -3   2   5        485.98        491.32         3.49 o
  -2   2   5       7041.40       7198.21        51.44 o
  -1   2   5       5804.56       5502.86        35.06 o
   0   2   5       2127.90       1943.07        11.40 o
   1   2   5        353.36        289.28         3.69 o
   2   2   5       2948.83       2954.77        23.72 o
   3   2   5       2168.48       2322.02        17.27 o
   4   2   5        541.82        627.73         4.57 o
   5   2   5        528.78        562.91         4.61 o
   6   2   5       1035.34        992.14         7.18 o
   7   2   5         70.06         67.30         1.78 o
   8   2   5        543.59        540.56         4.99 o
   9   2   5       1259.88       1219.30        10.42 o
  10   2   5        749.90        734.93         7.85 o
  11   2   5        178.00        180.89         3.83 o
 -11   3   5         19.04         25.21         1.90 o
 -10   3   5         11.79         17.08         1.51 o
  -9   3   5        164.74        148.22         2.81 o
  -8   3   5        930.99        883.57         7.94 o
  -7   3   5         46.84         64.11         1.61 o
  -6   3   5        184.78        214.14         2.20 o
  -5   3   5        411.15        383.91         3.11 o
  -4   3   5       1604.09       1841.67        11.70 o
  -3   3   5        300.81        333.41         2.58 o
  -2   3   5       4289.54       4051.30        26.02 o
  -1   3   5      13834.90      14122.72       101.86 o
   0   3   5        890.24        768.23         4.72 o
   1   3   5       4696.59       4462.06        30.31 o
   2   3   5       4072.21       4402.32        34.96 o
   3   3   5         22.74         32.96         0.98 o
   4   3   5        485.48        397.46         3.28 o
   5   3   5          2.98          0.52         0.58 o
   6   3   5        446.84        471.61         3.90 o
   7   3   5         96.51        100.09         1.89 o
   8   3   5        187.72        199.36         2.90 o
   9   3   5         14.24         17.76         1.50 o
  10   3   5          3.87          5.69         1.42 o
  11   3   5         96.44        103.17         4.06 o
 -11   4   5        382.79        433.31         7.05 o
 -10   4   5          5.72          4.98         1.35 o
  -9   4   5         82.61         72.76         2.13 o
  -8   4   5        268.68        278.01         3.33 o
  -7   4   5       1361.90       1286.21         9.96 o
  -6   4   5        201.83        195.96         2.75 o
  -5   4   5        273.37        273.44         2.82 o
  -4   4   5       2890.85       3033.16        18.85 o
  -3   4   5        808.94        830.46         6.08 o
  -2   4   5       1397.93       1353.93         9.12 o
  -1   4   5       6869.92       7093.37        47.89 o
   0   4   5        397.20        303.98         2.24 o
   1   4   5          5.65          0.30         0.39 o
   2   4   5       1428.24       1396.43        10.75 o
   3   4   5       2695.63       2996.43        24.86 o
   4   4   5       1064.22       1245.89         8.95 o
   5   4   5       1847.15       1935.97        13.01 o
   6   4   5         48.48         40.88         1.60 o
   7   4   5        625.39        622.75         5.40 o
   8   4   5        507.47        510.57         6.43 o
   9   4   5          0.65         -0.96         1.09 o
  10   4   5         34.09         28.46         1.79 o
  11   4   5         93.07        111.83         2.95 o
 -11   5   5         43.55         46.17         2.85 o
 -10   5   5         67.39         67.41         2.65 o
  -9   5   5         54.60         72.59         2.16 o
  -8   5   5         23.27         18.38         1.31 o
  -7   5   5        419.04        442.24         4.35 o
  -6   5   5       1743.93       1762.16        13.00 o
  -5   5   5        680.41        641.44         5.35 o
  -4   5   5       3853.02       4113.81        25.35 o
  -3   5   5        564.01        583.64         4.15 o
  -2   5   5        496.94        412.57         3.47 o
  -1   5   5        673.21        743.50         5.26 o
   0   5   5        343.20        400.12         2.89 o
   1   5   5       1473.88       1525.22         9.60 o
   2   5   5          1.93          0.38         0.43 o
   3   5   5        342.03        327.05         2.80 o
   4   5   5       1583.48       1622.73        10.93 o
   5   5   5         22.28         36.41         0.92 o
   6   5   5        314.41        330.73         3.54 o
   7   5   5        131.65        116.25         2.15 o
   8   5   5        152.05        139.22         2.65 o
   9   5   5         41.98         52.45         2.13 o
  10   5   5        361.18        364.32         6.03 o
  11   5   5          6.71         10.20         1.77 o
 -11   6   5        286.69        351.20         5.68 o
 -10   6   5          0.47         -1.68         1.72 o
  -9   6   5         96.48         95.79         2.82 o
  -8   6   5         61.26         63.41         1.95 o
  -7   6   5        106.53        119.48         2.13 o
  -6   6   5         12.97         16.72         1.02 o
  -5   6   5        966.01        916.90         7.75 o
  -4   6   5        395.48        425.88         3.65 o
  -3   6   5         36.86         33.62         1.00 o
  -2   6   5       2361.61       2522.26        17.65 o
  -1   6   5         76.84         94.37         1.67 o
   0   6   5      10394.43      10791.74        65.02 o
   1   6   5        495.22        507.50         3.61 o
   2   6   5         37.59         42.55         0.79 o
   3   6   5        140.55         60.12         0.91 o
   4   6   5        166.30        178.59         1.73 o
   5   6   5          4.32          1.06         0.53 o
   6   6   5        104.73         97.39         1.92 o
   7   6   5        324.18        293.51         4.13 o
   8   6   5        217.40        240.20         3.66 o
   9   6   5        401.96        415.44         6.16 o
  10   6   5          4.28          7.01         1.49 o
 -10   7   5          4.10          7.94         1.67 o
  -9   7   5          0.32          2.59         1.73 o
  -8   7   5        111.36        124.38         4.01 o
  -7   7   5        572.49        571.99         5.32 o
  -6   7   5        262.49        246.04         2.93 o
  -5   7   5       1905.53       1853.60        18.16 o
  -4   7   5        350.53        379.60         3.54 o
  -3   7   5       1263.54       1372.97         8.98 o
  -2   7   5         75.52         65.81         1.16 o
  -1   7   5       2782.19       2807.65        18.43 o
   0   7   5      10034.69      10565.88        63.77 o
   1   7   5        663.44        713.46         4.94 o
   2   7   5        234.20        287.19         2.24 o
   3   7   5         49.31         30.97         0.77 o
   4   7   5         60.24         80.41         1.19 o
   5   7   5       1862.87       1863.78        13.51 o
   6   7   5          6.40          6.56         1.23 o
   7   7   5         14.11         16.21         1.32 o
   8   7   5          9.90         13.86         1.40 o
   9   7   5        853.66        858.55         9.90 o
  10   7   5        218.40        209.01         4.60 o
 -10   8   5          0.00          2.53         1.81 o
  -9   8   5         90.11         67.34         2.61 o
  -8   8   5        394.03        386.07         5.50 o
  -7   8   5       1316.64       1297.83        13.12 o
  -6   8   5        739.99        762.51         6.96 o
  -5   8   5         89.44         76.42         1.63 o
  -4   8   5        318.43        323.31         3.46 o
  -3   8   5         15.78          9.73         0.63 o
  -2   8   5          5.00          2.64         0.60 o
  -1   8   5        160.24        217.10         2.18 o
   0   8   5       1612.45       1505.61         9.76 o
   1   8   5        560.07        621.91         4.48 o
   2   8   5         50.09         53.46         1.07 o
   3   8   5        410.07        402.41         3.45 o
   4   8   5        226.14        250.37         2.31 o
   5   8   5        208.00        197.85         2.16 o
   6   8   5        151.66        118.57         2.57 o
   7   8   5        105.64        111.07         2.92 o
   8   8   5         27.85         26.36         2.64 o
   9   8   5         80.90         97.69         2.65 o
  10   8   5          1.70          1.27         1.38 o
 -10   9   5         29.22         35.97         2.65 o
  -9   9   5         37.75         30.58         2.08 o
  -8   9   5        203.99        185.50         3.74 o
  -7   9   5         29.68         20.72         1.74 o
  -6   9   5        902.33        859.02         8.45 o
  -5   9   5        176.45        170.00         3.43 o
  -4   9   5        108.18        108.00         2.46 o
  -3   9   5         41.74         26.16         0.84 o
  -2   9   5        989.62        981.81         7.13 o
  -1   9   5         49.41         53.80         1.41 o
   0   9   5        973.84       1105.63         7.46 o
   1   9   5        508.29        559.69         4.43 o
   2   9   5       4353.78       4636.60        28.58 o
   3   9   5       4278.22       4343.44        28.23 o
   4   9   5        180.63        226.92         2.42 o
   5   9   5         28.95         18.86         1.06 o
   6   9   5        259.31        271.20         3.76 o
   7   9   5         57.66         54.12         1.95 o
   8   9   5         26.31         26.26         2.02 o
   9   9   5        127.03        148.80         3.17 o
  10   9   5          1.30          3.40         1.44 o
  -9  10   5         24.03         20.81         1.99 o
  -8  10   5          7.81         11.48         1.66 o
  -7  10   5       1497.82       1377.83        14.00 o
  -6  10   5        879.68        894.05        10.16 o
  -5  10   5        140.29        123.85         2.73 o
  -4  10   5          3.73          0.32         0.99 o
  -3  10   5        603.06        587.51         5.05 o
  -2  10   5        212.01        214.01         2.33 o
  -1  10   5       3982.61       4103.25        25.45 o
   0  10   5         82.99         95.34         1.56 o
   1  10   5       2196.98       2232.20        14.30 o
   2  10   5       1023.74       1171.76         7.98 o
   3  10   5        669.57        670.82         5.74 o
   4  10   5         49.52         49.49         1.45 o
   5  10   5        673.87        659.63         6.81 o
   6  10   5       1021.84       1061.00        10.10 o
   7  10   5        902.16        906.49         9.08 o
   8  10   5         19.87         26.48         1.71 o
   9  10   5        169.41        166.37         3.38 o
  -9  11   5          8.75          7.86         1.69 o
  -8  11   5        304.96        281.32         4.77 o
  -7  11   5        323.01        315.08         8.57 o
  -6  11   5          0.17         -1.19         1.19 o
  -5  11   5        326.36        314.25         4.25 o
  -4  11   5       1392.84       1366.36        12.32 o
  -3  11   5         23.78         20.18         1.15 o
  -2  11   5        695.49        785.80         6.47 o
  -1  11   5        627.53        658.88         5.28 o
   0  11   5         63.89         76.39         1.50 o
   1  11   5        341.60        384.44         3.53 o
   2  11   5         55.35         51.24         1.38 o
   3  11   5        168.83        166.37         2.15 o
   4  11   5        468.46        497.24         4.98 o
   5  11   5        203.01        133.33         2.66 o
   6  11   5         67.15         76.74         2.24 o
   7  11   5        385.78        381.78         5.00 o
   8  11   5        100.26        102.84         2.70 o
   9  11   5          4.07          5.58         2.10 o
  -9  12   5         52.73         56.45         2.66 o
  -8  12   5         48.77         52.27         2.47 o
  -7  12   5         15.77         21.30         1.87 o
  -6  12   5          4.04          5.53         1.38 o
  -5  12   5        375.49        392.14         4.98 o
  -4  12   5          4.15          3.08         1.31 o
  -3  12   5          1.36          3.52         1.16 o
  -2  12   5        375.99        376.40         4.15 o
  -1  12   5       1683.61       1714.03        12.06 o
   0  12   5         29.05         30.52         1.21 o
   1  12   5         49.13         47.05         1.47 o
   2  12   5        962.24        940.24         7.19 o
   3  12   5       2567.87       2571.80        17.54 o
   4  12   5        533.73        517.66         5.78 o
   5  12   5        543.81        509.57         5.87 o
   6  12   5        232.68        212.48         4.78 o
   7  12   5          3.59          0.86         1.78 o
   8  12   5        137.89        134.04         4.37 o
  -8  13   5          1.41         -0.19         1.54 o
  -7  13   5          1.40         -0.48         1.44 o
  -6  13   5         95.11        114.52         3.35 o
  -5  13   5        113.13        133.17         2.89 o
  -4  13   5        565.54        538.50         6.15 o
  -3  13   5        908.60        863.50         8.60 o
  -2  13   5        195.85        220.28         3.12 o
  -1  13   5        801.32        839.67         6.65 o
   0  13   5        129.22        137.31         2.23 o
   1  13   5          0.12          3.50         0.94 o
   2  13   5        295.58        317.08         3.52 o
   3  13   5         21.79         22.41         1.22 o
   4  13   5        157.65        148.96         3.42 o
   5  13   5         15.95         16.68         1.67 o
   6  13   5       1128.46       1091.56        11.68 o
   7  13   5        209.19        209.17         5.04 o
   8  13   5         71.58         82.14         3.18 o
  -7  14   5         85.95         82.43         2.94 o
  -6  14   5         12.47          3.68         1.55 o
  -5  14   5        480.39        475.97         5.86 o
  -4  14   5        916.84        882.40         8.96 o
  -3  14   5          6.25          4.57         1.62 o
  -2  14   5          0.11          2.41         1.93 o
  -1  14   5          0.10         -1.04         1.04 o
   0  14   5       2427.39       2314.01        17.05 o
   1  14   5        103.43         99.84         2.09 o
   2  14   5        130.83        133.91         2.36 o
   3  14   5        172.31        164.61         3.34 o
   4  14   5        129.74        128.59         3.11 o
   5  14   5        131.82        128.16         3.17 o
   6  14   5        452.40        419.83         6.20 o
   7  14   5         11.24         11.73         1.77 o
  -7  15   5         57.18         80.18         4.49 o
  -6  15   5        256.83        232.81         4.46 o
  -5  15   5         43.64         43.80         2.11 o
  -4  15   5         15.05         12.95         2.08 o
  -3  15   5        111.86        135.30         3.13 o
  -2  15   5         10.00         11.23         1.46 o
  -1  15   5        179.37        177.31         3.00 o
   0  15   5        106.21        112.05         2.66 o
   1  15   5          0.00          1.32         1.09 o
   2  15   5         17.78         18.16         1.19 o
   3  15   5         68.97         81.67         2.67 o
   4  15   5        154.06        150.53         4.33 o
   5  15   5         10.14         10.01         1.68 o
   6  15   5        133.06        135.32         3.42 o
   7  15   5        127.96        133.37         4.97 o
  -6  16   5         38.08         23.44         2.28 o
  -5  16   5          0.16         -1.37         1.37 o
  -4  16   5          3.34          3.06         1.43 o
  -3  16   5         55.72         59.62         2.32 o
  -2  16   5          9.82         11.95         1.53 o
  -1  16   5         22.41         23.19         1.69 o
   0  16   5         11.39         16.22         1.67 o
   1  16   5          6.14         13.96         1.38 o
   2  16   5        576.38        533.83         7.84 o
   3  16   5        702.62        726.97         8.62 o
   4  16   5          4.49          3.77         1.61 o
   5  16   5          0.29          4.26         1.97 o
   6  16   5        198.84        183.64         4.52 o
  -5  17   5         90.87         83.99         2.94 o
  -4  17   5         89.96        100.42         2.88 o
  -3  17   5         78.41         64.24         3.45 o
  -2  17   5        109.63        107.15         2.85 o
  -1  17   5          0.53          0.70         1.39 o
   0  17   5        121.12        133.48         2.78 o
   1  17   5          6.88          7.16         1.38 o
   2  17   5         80.12         94.90         3.29 o
   3  17   5         73.54         85.34         3.22 o
   4  17   5        127.71        153.97         3.69 o
   5  17   5         18.51         16.10         2.25 o
  -4  18   5          9.28         21.36         1.93 o
  -3  18   5         39.31         50.74         2.39 o
  -2  18   5        100.61        101.84         3.14 o
  -1  18   5        172.58        181.41         3.58 o
   0  18   5         21.38         18.66         1.77 o
   1  18   5          1.05          2.68         1.80 o
   2  18   5         12.79         16.55         2.52 o
   3  18   5        555.86        566.45         8.44 o
  -1  19   5        179.86        228.36         4.11 o
   0  19   5         22.68         21.98         1.89 o
   1  19   5         60.61         64.21         3.12 o
 -10   0   6       1313.80       1331.47        17.64 o
  -8   0   6       2645.21       2453.51        26.55 o
  -6   0   6        318.73        310.25         4.23 o
  -4   0   6       8301.45       8381.67        71.81 o
  -2   0   6         29.48         55.83         1.26 o
   0   0   6      12975.25      12043.06       113.85 o
   2   0   6       1571.34       1519.52        13.35 o
   4   0   6      20396.27      21833.03       185.93 o
   6   0   6        481.74        480.43         5.28 o
   8   0   6        126.99        121.35         4.29 o
  10   0   6         39.12         30.93         5.54 o
 -11   1   6          1.64          3.40         1.77 o
 -10   1   6        138.18        146.64         3.18 o
  -9   1   6         24.05         15.72         1.41 o
  -8   1   6        273.62        293.20         3.38 o
  -7   1   6        120.83        155.68         2.23 o
  -6   1   6        581.48        597.54         6.10 o
  -5   1   6       1606.06       1602.85        10.43 o
  -4   1   6       6053.69       6214.53        37.88 o
  -3   1   6       1264.04       1057.45         6.91 o
  -2   1   6       2333.78       2104.23        13.04 o
  -1   1   6        320.73        337.41         3.41 o
   0   1   6       2563.07       2563.41        16.50 o
   1   1   6       5097.95       4799.54        32.50 o
   2   1   6       3615.08       3757.78        25.59 o
   3   1   6        748.77        865.17         5.62 o
   4   1   6       2029.67       2000.43        16.75 o
   5   1   6        377.01        456.83         3.66 o
   6   1   6          7.52          8.00         0.68 o
   7   1   6        447.01        434.18         4.33 o
   8   1   6        332.48        318.62         4.94 o
   9   1   6        414.65        394.55         5.13 o
  10   1   6         18.53         28.35         1.76 o
  11   1   6         22.10         14.62         2.02 o
 -11   2   6         23.96         18.89         1.77 o
 -10   2   6        261.57        288.55         4.34 o
  -9   2   6        294.48        292.12         3.86 o
  -8   2   6        505.15        499.96         5.18 o
  -7   2   6        182.63        152.08         2.08 o
  -6   2   6          1.34          0.63         0.60 o
  -5   2   6        516.35        495.91         3.82 o
  -4   2   6        646.76        654.45         4.65 o
  -3   2   6       6901.69       7307.28        44.23 o
  -2   2   6       1385.09       1390.82         8.80 o
  -1   2   6       8273.95       8031.87        51.02 o
   0   2   6       1836.38       1787.37        13.03 o
   1   2   6      20281.64      20214.72       158.84 o
   2   2   6        309.73        301.01         3.10 o
   3   2   6        143.68        159.94         1.76 o
   4   2   6       1124.62       1125.89         7.32 o
   5   2   6        116.90        108.78         1.42 o
   6   2   6         34.35         29.47         0.95 o
   7   2   6       1325.42       1288.38         9.85 o
   8   2   6        308.07        283.92         4.66 o
   9   2   6        257.66        221.46         3.52 o
  10   2   6        169.66        177.51         4.05 o
  11   2   6         26.73         19.44         3.34 o
 -11   3   6         23.95         13.81         2.12 o
 -10   3   6          9.84         14.37         1.47 o
  -9   3   6        359.91        354.61         4.34 o
  -8   3   6         70.25         72.82         2.00 o
  -7   3   6         83.49         79.39         1.77 o
  -6   3   6         93.37         76.02         1.40 o
  -5   3   6       2613.48       2606.19        16.44 o
  -4   3   6       1827.57       1945.79        12.36 o
  -3   3   6       1260.21       1309.61         8.44 o
  -2   3   6       1541.82       1555.64        11.59 o
  -1   3   6       3486.01       3493.12        27.31 o
   0   3   6        481.44        493.03         3.51 o
   1   3   6       2172.30       2111.32        15.66 o
   2   3   6         40.51         27.42         1.30 o
   3   3   6       4220.97       4288.99        41.38 o
   4   3   6        453.22        489.75         4.36 o
   5   3   6          7.56          4.93         0.59 o
   6   3   6        238.61        263.42         2.76 o
   7   3   6        296.29        259.70         2.92 o
   8   3   6       1424.49       1361.29        11.40 o
   9   3   6        142.24        144.04         2.90 o
  10   3   6         39.30         48.88         2.09 o
  11   3   6         21.14         17.88         1.67 o
 -11   4   6        186.13        206.67         5.54 o
 -10   4   6         44.68         57.63         2.26 o
  -9   4   6        408.25        449.85         6.57 o
  -8   4   6        608.16        595.33         5.92 o
  -7   4   6        470.42        511.17         4.80 o
  -6   4   6        160.05        161.56         2.21 o
  -5   4   6        248.94        246.31         2.48 o
  -4   4   6        681.42        724.84         5.09 o
  -3   4   6      16293.15      16325.47        98.21 o
  -2   4   6       3757.61       4033.36        27.61 o
  -1   4   6        187.02        209.15         1.89 o
   0   4   6        520.81        653.06         4.16 o
   1   4   6        893.61        888.88         6.55 o
   2   4   6       2586.91       2546.84        20.67 o
   3   4   6          2.60          7.35         0.75 o
   4   4   6        211.19        226.58         2.21 o
   5   4   6          2.46         -0.24         0.46 o
   6   4   6          0.00          1.95         0.60 o
   7   4   6          7.67          9.37         0.90 o
   8   4   6       2266.16       2174.33        18.70 o
   9   4   6         22.30         21.56         1.56 o
  10   4   6         66.70         60.99         2.15 o
  11   4   6         17.65         21.29         1.84 o
 -11   5   6         61.02         60.46         2.81 o
 -10   5   6          0.04          0.46         2.01 o
  -9   5   6         18.53         19.47         1.57 o
  -8   5   6        809.08        798.25         7.43 o
  -7   5   6         33.73         48.65         1.60 o
  -6   5   6       1421.87       1440.17        10.88 o
  -5   5   6        649.21        609.92         5.15 o
  -4   5   6        250.60        213.61         2.20 o
  -3   5   6        377.54        361.24         3.06 o
  -2   5   6          0.65          5.48         0.74 o
  -1   5   6         14.41         51.47         0.99 o
   0   5   6        530.70        484.87         3.43 o
   1   5   6        164.48        151.40         1.33 o
   2   5   6       1672.78       1779.46        12.61 o
   3   5   6       1476.76       1503.50        12.76 o
   4   5   6          1.79          3.49         0.42 o
   5   5   6        102.75        109.13         1.58 o
   6   5   6       1080.14       1059.07         9.02 o
   7   5   6         40.37         35.61         1.55 o
   8   5   6          0.56          3.40         1.19 o
   9   5   6        740.31        717.04         7.19 o
  10   5   6          1.78          1.01         1.30 o
 -11   6   6        125.99        134.47         3.63 o
 -10   6   6         22.48         36.14         2.17 o
  -9   6   6         12.82          8.70         1.63 o
  -8   6   6        188.81        169.55         4.75 o
  -7   6   6        414.23        430.28         4.34 o
  -6   6   6       1799.90       1844.05        13.62 o
  -5   6   6         46.54         68.54         1.37 o
  -4   6   6         28.42         20.33         0.71 o
  -3   6   6       1447.42       1356.68         9.39 o
  -2   6   6       1679.70       1834.92        13.11 o
  -1   6   6       2440.78       2429.73        17.01 o
   0   6   6         81.61         71.23         1.04 o
   1   6   6        103.06         91.07         1.34 o
   2   6   6         41.76         62.55         0.88 o
   3   6   6        154.77        187.53         2.03 o
   4   6   6        991.19        939.53         6.79 o
   5   6   6          7.94          5.00         0.56 o
   6   6   6         39.03         41.53         1.18 o
   7   6   6        415.86        390.84         4.69 o
   8   6   6          6.00          5.51         1.27 o
   9   6   6        357.54        343.28         4.71 o
  10   6   6         28.09         28.04         1.89 o
 -10   7   6         58.73         57.94         2.63 o
  -9   7   6        112.07        131.79         3.45 o
  -8   7   6        332.91        309.11         4.77 o
  -7   7   6        469.42        473.68         5.51 o
  -6   7   6        242.11        213.87         2.92 o
  -5   7   6       1216.00       1141.12         8.83 o
  -4   7   6       1829.88       1704.03        11.68 o
  -3   7   6       2461.61       2420.51        16.14 o
  -2   7   6        841.33        760.20         6.00 o
  -1   7   6       2986.02       3074.05        20.14 o
   0   7   6       1260.81       1208.14         8.38 o
   1   7   6        969.86       1029.82         6.83 o
   2   7   6         63.42         76.81         1.09 o
   3   7   6        162.24        192.84         1.87 o
   4   7   6        632.23        625.03         5.44 o
   5   7   6          1.05          2.58         0.63 o
   6   7   6         42.59         34.78         1.47 o
   7   7   6        464.71        443.79         5.67 o
   8   7   6        131.88        131.08         2.78 o
   9   7   6        108.25         89.04         3.54 o
  10   7   6         17.71         23.37         1.95 o
 -10   8   6         15.03         34.59         2.29 o
  -9   8   6         10.72         18.38         1.84 o
  -8   8   6        589.91        587.69         7.30 o
  -7   8   6        669.75        687.51         7.27 o
  -6   8   6        109.40        106.12         2.43 o
  -5   8   6        404.36        393.92         5.00 o
  -4   8   6        398.97        406.29         3.49 o
  -3   8   6        699.07        651.86         5.31 o
  -2   8   6         39.80         51.94         1.45 o
  -1   8   6        939.32        926.61         6.69 o
   0   8   6         51.42         59.30         1.32 o
   1   8   6       6986.62       7257.99        44.13 o
   2   8   6        118.63        121.22         1.45 o
   3   8   6         27.64         15.82         0.73 o
   4   8   6        550.98        632.13         4.63 o
   5   8   6          3.41          2.29         0.84 o
   6   8   6          7.47         15.01         1.22 o
   7   8   6        193.92        197.09         3.45 o
   8   8   6        162.40        179.75         3.25 o
   9   8   6        232.78        230.81         3.86 o
  10   8   6          0.79         -1.24         1.38 o
 -10   9   6        102.95        111.93         3.35 o
  -9   9   6          0.05          0.46         1.65 o
  -8   9   6         31.05         27.98         1.97 o
  -7   9   6        558.72        528.09         6.08 o
  -6   9   6        136.14        154.59         2.89 o
  -5   9   6         41.66         43.47         1.68 o
  -4   9   6        373.20        378.01         6.09 o
  -3   9   6        551.02        503.30         4.14 o
  -2   9   6         60.77         58.96         1.21 o
  -1   9   6         23.78         29.33         1.22 o
   0   9   6         39.77         50.33         1.08 o
   1   9   6        295.94        370.47         3.56 o
   2   9   6        237.05        219.08         2.70 o
   3   9   6         69.86         68.30         1.33 o
   4   9   6        551.37        667.87         5.19 o
   5   9   6          0.07         -0.79         0.92 o
   6   9   6         32.81         34.81         1.60 o
   7   9   6          3.36          9.91         1.57 o
   8   9   6        267.17        268.44         4.06 o
   9   9   6         53.42         55.58         2.75 o
  -9  10   6         67.71         73.11         2.82 o
  -8  10   6        393.69        388.99         5.72 o
  -7  10   6          0.77         -0.06         1.44 o
  -6  10   6         37.68         38.66         2.12 o
  -5  10   6        301.67        308.39         4.31 o
  -4  10   6         26.03         24.81         1.60 o
  -3  10   6        400.98        387.35         4.60 o
  -2  10   6         57.57         56.02         1.35 o
  -1  10   6        304.48        298.82         2.89 o
   0  10   6         39.43         23.39         0.86 o
   1  10   6        271.22        355.61         3.07 o
   2  10   6          2.94          1.86         0.66 o
   3  10   6       1057.56       1061.32         7.35 o
   4  10   6        130.00        105.52         2.10 o
   5  10   6         72.36         82.58         2.13 o
   6  10   6         21.81          8.90         1.25 o
   7  10   6          0.46         -0.15         1.16 o
   8  10   6         23.14         26.44         1.75 o
   9  10   6         61.55         76.70         3.08 o
  -9  11   6         42.61         30.62         2.19 o
  -8  11   6         51.52         41.57         2.31 o
  -7  11   6          1.45          0.08         1.43 o
  -6  11   6          1.02         -1.00         1.22 o
  -5  11   6          9.47         12.46         1.54 o
  -4  11   6        167.64        146.51         3.60 o
  -3  11   6          0.25          2.81         0.89 o
  -2  11   6       2628.16       2686.54        20.64 o
  -1  11   6        725.66        716.03         5.99 o
   0  11   6        717.22        764.32         5.96 o
   1  11   6        154.66        156.24         2.18 o
   2  11   6        188.31        189.30         2.30 o
   3  11   6        631.96        601.43         4.98 o
   4  11   6         38.76         40.74         1.47 o
   5  11   6        330.40        380.14         4.72 o
   6  11   6         57.39         69.64         2.17 o
   7  11   6        215.31        211.71         3.79 o
   8  11   6        156.60        151.90         3.16 o
   9  11   6        124.20        141.18         3.25 o
  -9  12   6          0.86          2.09         1.70 o
  -8  12   6         20.58         24.54         2.04 o
  -7  12   6        196.79        172.19         3.69 o
  -6  12   6       2020.72       1919.00        17.05 o
  -5  12   6        238.55        219.68         3.62 o
  -4  12   6          0.53          0.17         1.17 o
  -3  12   6       4612.02       4591.71        37.14 o
  -2  12   6        205.49        177.73         2.78 o
  -1  12   6         54.04         77.31         1.72 o
   0  12   6        270.86        248.71         2.92 o
   1  12   6       1185.49       1262.36         9.78 o
   2  12   6        439.50        439.69         4.03 o
   3  12   6        557.33        522.43         4.59 o
   4  12   6        829.10        858.58         8.48 o
   5  12   6         25.48         30.91         1.64 o
   6  12   6        325.40        334.88         4.59 o
   7  12   6         18.10         21.40         1.84 o
   8  12   6         28.38         32.34         2.13 o
  -8  13   6        106.25         91.14         3.11 o
  -7  13   6         72.19         68.34         3.03 o
  -6  13   6          7.55          4.50         1.38 o
  -5  13   6         28.00         35.28         1.86 o
  -4  13   6          4.15          1.73         1.28 o
  -3  13   6        607.33        557.37         6.25 o
  -2  13   6         38.27         43.10         1.64 o
  -1  13   6        954.32        934.67         8.32 o
   0  13   6        369.54        388.65         4.52 o
   1  13   6          8.38          4.77         0.97 o
   2  13   6        124.54        113.80         3.17 o
   3  13   6        130.99        135.56         2.67 o
   4  13   6        145.75        141.20         3.10 o
   5  13   6        367.73        371.42         6.44 o
   6  13   6        108.09         97.05         4.60 o
   7  13   6          9.30         14.88         1.77 o
   8  13   6          1.70          2.60         1.60 o
  -7  14   6         48.90         45.35         2.44 o
  -6  14   6         30.52         23.74         1.80 o
  -5  14   6          8.62         -0.12         1.32 o
  -4  14   6        563.64        543.29         6.35 o
  -3  14   6         17.07         12.68         1.47 o
  -2  14   6         20.35         24.87         1.69 o
  -1  14   6        285.49        292.20         3.77 o
   0  14   6        573.16        585.71         5.91 o
   1  14   6          0.21          0.34         0.96 o
   2  14   6         46.72         46.83         1.57 o
   3  14   6        166.55        159.26         3.30 o
   4  14   6        258.86        266.92         4.39 o
   5  14   6        510.18        481.93         6.38 o
   6  14   6         10.22          5.46         1.95 o
   7  14   6          0.31          0.81         1.52 o
  -7  15   6         43.68         63.69         2.82 o
  -6  15   6         11.14         16.18         2.40 o
  -5  15   6          0.04         -1.33         1.33 o
  -4  15   6         22.02         26.38         1.80 o
  -3  15   6         89.57        100.60         2.68 o
  -2  15   6       1363.03       1316.26        12.31 o
  -1  15   6         58.21         64.29         2.20 o
   0  15   6          0.14         -0.47         1.11 o
   1  15   6        351.78        340.03         4.18 o
   2  15   6          7.68          5.49         1.27 o
   3  15   6         93.33         95.74         3.64 o
   4  15   6         88.42         96.86         2.87 o
   5  15   6          4.59          8.07         1.84 o
   6  15   6         77.21         86.61         3.87 o
  -6  16   6          7.99          7.26         1.80 o
  -5  16   6          1.31          0.26         1.56 o
  -4  16   6         11.57         16.77         2.10 o
  -3  16   6        144.32        153.88         3.45 o
  -2  16   6          2.12          2.78         1.50 o
  -1  16   6         13.42         16.98         1.59 o
   0  16   6        229.14        200.08         4.57 o
   1  16   6        136.54        122.34         2.60 o
   2  16   6        400.10        393.03         7.13 o
   3  16   6          8.62         11.83         1.69 o
   4  16   6        248.97        260.81         5.78 o
   5  16   6        157.70        158.00         4.92 o
   6  16   6         16.19         17.08         1.97 o
  -5  17   6          3.11          3.00         1.56 o
  -4  17   6         14.63         17.35         1.81 o
  -3  17   6          2.50         -0.48         1.78 o
  -2  17   6         85.40         91.16         2.75 o
  -1  17   6         36.34         43.45         2.09 o
   0  17   6          5.87          5.13         1.35 o
   1  17   6          0.71          0.67         1.73 o
   2  17   6         14.62         17.38         2.10 o
   3  17   6         62.27         72.42         3.09 o
   4  17   6          0.00         -1.22         1.63 o
  -3  18   6          0.55          2.08         1.58 o
  -2  18   6         34.46         41.39         2.20 o
  -1  18   6        116.29        114.27         3.05 o
   0  18   6          3.29          2.87         1.46 o
   1  18   6          6.78          3.34         1.87 o
   2  18   6        166.08        144.33         4.79 o
   3  18   6         13.34         16.72         2.36 o
 -11   0   7         12.64          9.82         2.30 o
  -9   0   7       1013.91        975.77        13.54 o
  -7   0   7          0.88          1.06         2.24 o
  -5   0   7        112.90        115.15         2.17 o
  -3   0   7      23698.26      23700.11       202.21 o
  -1   0   7         88.44         68.49         1.45 o
   1   0   7       1672.07       1751.75        20.41 o
   3   0   7        389.76        326.73         3.44 o
   5   0   7        276.76        272.54         3.46 o
   7   0   7       1134.58       1076.97        17.09 o
   9   0   7          0.72          1.97         1.39 o
  11   0   7        350.84        312.93         8.16 o
 -11   1   7        155.71        147.38         3.97 o
 -10   1   7          0.10          3.62         1.39 o
  -9   1   7       2187.16       2195.74        18.46 o
  -8   1   7        141.29        149.65         2.39 o
  -7   1   7        259.91        249.92         2.74 o
  -6   1   7        926.23        947.20         7.02 o
  -5   1   7        246.01        272.18         3.05 o
  -4   1   7       1937.76       1974.95        12.55 o
  -3   1   7         29.93         23.56         0.83 o
  -2   1   7       1799.56       1582.98         9.97 o
  -1   1   7       6666.01       6300.80        42.69 o
   0   1   7         19.78         19.73         0.90 o
   1   1   7       2773.63       2696.63        17.27 o
   2   1   7       3455.52       3451.68        23.61 o
   3   1   7       9251.68       9415.40        59.50 o
   4   1   7        165.12        152.92         1.51 o
   5   1   7       2263.12       2347.34        14.77 o
   6   1   7        810.55        800.68         6.01 o
   7   1   7         86.83         84.19         1.77 o
   8   1   7        280.10        266.47         3.14 o
   9   1   7          3.27          7.15         1.19 o
  10   1   7         46.66         39.77         2.15 o
  11   1   7          0.73          1.28         2.05 o
 -11   2   7          6.07          3.44         1.72 o
 -10   2   7          2.87          3.37         1.39 o
  -9   2   7        509.59        520.13         5.57 o
  -8   2   7         51.75         59.32         2.02 o
  -7   2   7        515.41        489.99         4.93 o
  -6   2   7         44.16         46.45         1.14 o
  -5   2   7       5063.89       5286.34        32.47 o
  -4   2   7        178.92        186.69         1.86 o
  -3   2   7       1781.93       1819.20        11.51 o
  -2   2   7          1.47          1.04         0.39 o
  -1   2   7       5750.56       5707.02        36.43 o
   0   2   7        975.32        929.50         6.29 o
   1   2   7       3743.02       3993.02        29.15 o
   2   2   7         23.11         21.73         0.74 o
   3   2   7       1671.30       1711.17        12.12 o
   4   2   7        350.54        384.15         4.01 o
   5   2   7       1526.87       1516.70         9.81 o
   6   2   7         17.16          8.65         0.76 o
   7   2   7        158.47        153.70         2.30 o
   8   2   7         30.85         38.93         1.56 o
   9   2   7        171.65        167.02         4.50 o
  10   2   7        373.02        416.51         5.33 o
  11   2   7         37.27         46.42         3.67 o
 -11   3   7          5.15         15.43         2.14 o
 -10   3   7          9.38         33.32         1.90 o
  -9   3   7        106.00         85.45         2.82 o
  -8   3   7        489.74        512.41         5.33 o
  -7   3   7          0.03         -0.02         0.83 o
  -6   3   7         56.59         88.44         1.44 o
  -5   3   7        397.71        440.40         3.51 o
  -4   3   7        157.30        205.81         1.98 o
  -3   3   7          0.26          3.85         0.47 o
  -2   3   7        965.31        969.40         6.70 o
  -1   3   7        183.66        172.15         1.92 o
   0   3   7        265.16        315.48         2.49 o
   1   3   7         21.98         24.81         0.93 o
   2   3   7       1384.82       1285.20        10.84 o
   3   3   7       3006.00       3177.84        25.69 o
   4   3   7         35.50         18.01         0.65 o
   5   3   7       1189.36       1279.97         9.11 o
   6   3   7          0.08          0.62         0.59 o
   7   3   7         44.39         35.45         1.23 o
   8   3   7        216.65        220.66         3.43 o
   9   3   7        103.13        105.54         2.57 o
  10   3   7         16.88         13.08         1.54 o
  11   3   7         31.20         40.54         2.43 o
 -11   4   7          4.11          0.10         2.14 o
 -10   4   7        509.30        520.96         6.91 o
  -9   4   7          0.79          1.09         1.44 o
  -8   4   7         84.84         96.55         2.51 o
  -7   4   7        241.90        257.81         4.14 o
  -6   4   7         84.61         76.54         1.82 o
  -5   4   7         60.42         62.17         1.17 o
  -4   4   7       1500.62       1579.50        10.23 o
  -3   4   7        118.95         79.09         1.33 o
  -2   4   7        603.66        576.33         4.60 o
  -1   4   7         47.49         24.10         0.73 o
   0   4   7       5109.70       5389.89        32.69 o
   1   4   7        307.94        324.85         2.78 o
   2   4   7        331.47        291.77         3.19 o
   3   4   7        404.76        452.40         5.08 o
   4   4   7         23.17         35.57         0.94 o
   5   4   7          8.99         10.82         0.59 o
   6   4   7         90.96         91.52         1.47 o
   7   4   7          1.75         -0.90         0.90 o
   8   4   7          0.08          1.60         1.18 o
   9   4   7        335.87        303.25         4.28 o
  10   4   7         17.56         18.94         2.11 o
 -11   5   7         14.83         13.21         1.95 o
 -10   5   7         75.63         90.62         2.97 o
  -9   5   7          1.52          4.73         1.83 o
  -8   5   7        155.37        178.56         3.14 o
  -7   5   7        508.37        541.09         5.07 o
  -6   5   7         67.74         70.31         2.06 o
  -5   5   7        101.27        113.00         1.67 o
  -4   5   7        518.05        536.09         4.01 o
  -3   5   7         77.72         99.14         1.40 o
  -2   5   7       8339.83       8798.78        63.51 o
  -1   5   7       1765.60       1838.64        13.03 o
   0   5   7       2115.60       2265.65        13.43 o
   1   5   7       7356.07       7917.88        47.82 o
   2   5   7       4614.27       4733.53        34.89 o
   3   5   7       1773.09       1699.06        14.32 o
   4   5   7        334.59        371.22         4.10 o
   5   5   7        128.14        131.05         1.73 o
   6   5   7         54.77         48.21         1.26 o
   7   5   7        159.77        136.32         2.36 o
   8   5   7         36.64         39.40         1.75 o
   9   5   7        260.53        268.69         3.78 o
  10   5   7          6.96          9.27         1.52 o
 -10   6   7          3.94          5.73         1.64 o
  -9   6   7        103.46        121.47         3.54 o
  -8   6   7        215.33        197.18         3.71 o
  -7   6   7        758.56        666.21         6.98 o
  -6   6   7        332.49        302.85         3.30 o
  -5   6   7         22.78         23.53         1.11 o
  -4   6   7        178.88        179.53         2.13 o
  -3   6   7        366.88        405.91         3.64 o
  -2   6   7       6178.90       6450.01        43.92 o
  -1   6   7         26.19         48.91         1.09 o
   0   6   7         98.09         94.83         1.50 o
   1   6   7          2.67          0.88         0.40 o
   2   6   7        122.52        133.13         1.59 o
   3   6   7        627.94        711.34         6.19 o
   4   6   7        254.85        240.67         2.49 o
   5   6   7        313.79        287.82         2.88 o
   6   6   7         27.03         20.79         0.96 o
   7   6   7         54.76         42.85         1.89 o
   8   6   7        377.74        373.06         4.46 o
   9   6   7         12.81         10.88         1.45 o
  10   6   7          0.10          0.55         1.53 o
 -10   7   7         30.24         30.29         2.22 o
  -9   7   7         69.78         68.82         2.65 o
  -8   7   7          6.37          2.05         1.44 o
  -7   7   7        472.46        470.85         5.54 o
  -6   7   7        421.67        395.19         4.75 o
  -5   7   7        119.00        115.45         2.55 o
  -4   7   7         71.28         64.86         1.48 o
  -3   7   7       1790.75       1781.81        12.93 o
  -2   7   7         39.33         30.83         0.99 o
  -1   7   7       3052.16       3372.72        23.44 o
   0   7   7         60.10         69.76         1.09 o
   1   7   7         74.03         65.06         1.03 o
   2   7   7       3174.22       3329.56        21.79 o
   3   7   7       1091.07       1178.28         8.28 o
   4   7   7        153.71        173.59         2.50 o
   5   7   7        663.90        648.74         5.70 o
   6   7   7        466.45        445.90         4.57 o
   7   7   7        501.20        488.54         5.55 o
   8   7   7        788.77        772.54        12.43 o
   9   7   7         81.33        112.08         2.75 o
  10   7   7          3.45          4.26         1.44 o
 -10   8   7         33.52         46.24         2.55 o
  -9   8   7         43.84         38.63         2.38 o
  -8   8   7        237.28        229.64         4.57 o
  -7   8   7        361.40        310.70         4.32 o
  -6   8   7          2.78          8.66         1.25 o
  -5   8   7        121.80        135.58         2.54 o
  -4   8   7         27.02         30.06         1.10 o
  -3   8   7       1284.90       1329.68        10.17 o
  -2   8   7       1457.20       1585.08        13.94 o
  -1   8   7        119.78         96.60         1.31 o
   0   8   7        338.53        329.34         2.75 o
   1   8   7        190.46        191.88         2.07 o
   2   8   7        104.49         87.22         1.23 o
   3   8   7         93.36        113.45         1.62 o
   4   8   7        342.15        322.26         3.20 o
   5   8   7        724.51        769.17         6.31 o
   6   8   7          9.49          6.02         1.09 o
   7   8   7         51.64         42.58         1.76 o
   8   8   7         37.30         31.11         1.70 o
   9   8   7         22.97         25.80         1.74 o
  10   8   7         34.40         38.84         2.10 o
 -10   9   7        275.80        275.71         5.50 o
  -9   9   7          0.33          0.18         1.84 o
  -8   9   7         54.04         58.09         2.48 o
  -7   9   7          5.66         11.21         1.47 o
  -6   9   7        493.46        405.53         5.00 o
  -5   9   7        165.83        136.48         2.65 o
  -4   9   7        180.33        145.78         2.62 o
  -3   9   7         56.72         52.27         1.37 o
  -2   9   7       1562.20       1645.48        11.36 o
  -1   9   7       2787.65       2843.41        18.90 o
   0   9   7         28.37         22.10         0.93 o
   1   9   7          2.38          6.87         0.62 o
   2   9   7         27.31         22.82         0.80 o
   3   9   7         30.89         17.04         0.74 o
   4   9   7        934.03        927.80         7.37 o
   5   9   7       1342.31       1333.26        10.21 o
   6   9   7       1320.67       1294.36        11.86 o
   7   9   7        282.03        293.03         4.11 o
   8   9   7        294.72        297.67         4.33 o
   9   9   7        129.10        125.60         2.96 o
  -9  10   7          3.86          6.48         1.73 o
  -8  10   7        864.36        836.34         9.67 o
  -7  10   7          8.96          9.18         1.44 o
  -6  10   7         76.71         80.69         3.11 o
  -5  10   7         53.42         62.03         2.05 o
  -4  10   7       1927.51       1945.93        16.73 o
  -3  10   7         66.96         69.12         1.73 o
  -2  10   7         45.82         47.10         1.37 o
  -1  10   7       1210.49       1224.70         8.78 o
   0  10   7          1.77          1.81         0.64 o
   1  10   7        190.53        202.45         2.23 o
   2  10   7         75.14         57.59         1.33 o
   3  10   7          1.31          1.12         0.61 o
   4  10   7        934.29        914.95         9.16 o
   5  10   7       1215.29       1166.28        10.80 o
   6  10   7          3.58         -0.36         1.09 o
   7  10   7          6.45          0.67         1.17 o
   8  10   7         36.25         37.77         2.28 o
   9  10   7         89.17         86.57         2.70 o
  -9  11   7         17.99         32.27         2.26 o
  -8  11   7         80.58         76.83         2.87 o
  -7  11   7         12.37         15.62         1.73 o
  -6  11   7          0.20          4.33         1.36 o
  -5  11   7        927.74        844.09         8.49 o
  -4  11   7        700.80        670.98         7.02 o
  -3  11   7        239.57        237.49         3.15 o
  -2  11   7          4.36          3.77         1.61 o
  -1  11   7        467.62        488.12         4.21 o
   0  11   7       3124.86       3061.86        20.48 o
   1  11   7          2.73          3.82         0.91 o
   2  11   7        323.21        345.67         3.32 o
   3  11   7         36.70         38.18         1.44 o
   4  11   7       1203.12       1116.92         9.57 o
   5  11   7         42.41         45.41         1.81 o
   6  11   7        284.54        293.12         4.52 o
   7  11   7        940.18        892.21        14.62 o
   8  11   7        178.19        173.41         5.52 o
   9  11   7         22.05         23.21         1.86 o
  -8  12   7         24.67         11.73         2.05 o
  -7  12   7         56.62         61.15         4.95 o
  -6  12   7        299.11        286.49         5.11 o
  -5  12   7        197.32        174.73         3.66 o
  -4  12   7         53.46         45.73         1.90 o
  -3  12   7        288.29        312.21         4.19 o
  -2  12   7         99.47         99.89         2.14 o
  -1  12   7         54.24         53.67         1.68 o
   0  12   7          1.82          8.94         0.94 o
   1  12   7        431.60        417.21         3.90 o
   2  12   7        102.26         81.84         1.72 o
   3  12   7          9.81         13.78         1.16 o
   4  12   7         31.82         60.49         2.04 o
   5  12   7         27.58         23.55         1.53 o
   6  12   7        167.69        165.43         3.16 o
   7  12   7        184.36        186.93         3.44 o
   8  12   7         28.73         33.74         2.14 o
  -8  13   7          2.54         -1.00         1.53 o
  -7  13   7          9.92          3.86         1.61 o
  -6  13   7         40.39         45.35         2.10 o
  -5  13   7         24.71         24.41         1.73 o
  -4  13   7        357.14        395.77         5.06 o
  -3  13   7        171.35        141.85         2.90 o
  -2  13   7        629.18        629.02         6.18 o
  -1  13   7        561.43        528.49         5.40 o
   0  13   7        432.97        375.68         4.27 o
   1  13   7       1805.37       1726.36        13.03 o
   2  13   7        107.76        108.41         2.18 o
   3  13   7        164.86        159.35         3.10 o
   4  13   7         70.15         82.12         3.66 o
   5  13   7          1.20         -1.08         1.33 o
   6  13   7         81.24         79.65         2.82 o
   7  13   7         84.42         65.61         3.11 o
   8  13   7          2.42          0.95         1.56 o
  -7  14   7          0.18         -1.41         1.76 o
  -6  14   7         23.90         26.41         1.88 o
  -5  14   7          7.59          9.39         1.52 o
  -4  14   7        600.15        606.84         6.86 o
  -3  14   7        244.92        241.39         3.89 o
  -2  14   7        309.65        290.68         4.19 o
  -1  14   7        714.66        737.91         7.04 o
   0  14   7         92.58         96.79         2.25 o
   1  14   7          1.51         -0.97         1.04 o
   2  14   7         51.93         55.62         1.98 o
   3  14   7        525.31        576.77         7.04 o
   4  14   7          3.74          5.47         1.49 o
   5  14   7         25.76         43.72         2.28 o
   6  14   7          7.57          2.23         1.49 o
   7  14   7         38.61         52.93         2.46 o
  -6  15   7        119.66        133.01         3.20 o
  -5  15   7          1.65          0.74         1.44 o
  -4  15   7         87.35         92.40         2.70 o
  -3  15   7         85.19         71.55         3.47 o
  -2  15   7        171.76        150.67         3.10 o
  -1  15   7        156.74        159.65         2.87 o
   0  15   7         45.21         49.73         1.84 o
   1  15   7         23.47         25.96         1.51 o
   2  15   7          3.98         -1.48         1.91 o
   3  15   7        330.14        305.22         6.56 o
   4  15   7         85.78         87.27         2.76 o
   5  15   7        163.84        164.93         4.63 o
   6  15   7        160.44        156.87         3.97 o
  -6  16   7         21.71         19.81         2.08 o
  -5  16   7          0.16          2.81         1.62 o
  -4  16   7        460.23        433.74         7.83 o
  -3  16   7        114.03        152.28         3.29 o
  -2  16   7          1.03          4.56         1.68 o
  -1  16   7        277.61        255.54         4.03 o
   0  16   7        473.50        465.50         5.36 o
   1  16   7         57.58         48.05         2.30 o
   2  16   7          4.92          5.20         1.78 o
   3  16   7         40.38         35.71         2.38 o
   4  16   7          2.80          2.97         1.58 o
   5  16   7        127.13        121.76         3.96 o
  -4  17   7         51.36         60.11         2.52 o
  -3  17   7        402.33        390.22         5.42 o
  -2  17   7        105.59        104.39         2.86 o
  -1  17   7         30.45         28.79         1.89 o
   0  17   7         55.41         57.15         2.10 o
   1  17   7          0.29          3.27         1.81 o
   2  17   7          1.24         -1.59         1.75 o
   3  17   7         16.20         13.38         2.07 o
   4  17   7         10.37          6.21         1.98 o
  -3  18   7          5.40          9.83         1.74 o
  -2  18   7        101.31        101.82         2.99 o
  -1  18   7         18.55         19.31         1.94 o
   0  18   7         15.26         20.93         2.05 o
   1  18   7        187.26        170.84         4.38 o
   2  18   7         83.79         92.69         3.97 o
   3  18   7         22.58         23.56         2.39 o
 -10   0   8          8.79         21.43         2.85 o
  -8   0   8       1220.75       1188.99        13.40 o
  -6   0   8        691.54        638.05         6.86 o
  -4   0   8      14052.21      14035.19       119.55 o
  -2   0   8       6522.03       6699.84        57.37 o
   0   0   8      21828.03      21546.09       183.80 o
   2   0   8        293.25        383.93         3.86 o
   4   0   8          0.64          1.60         0.65 o
   6   0   8        498.23        485.30         6.10 o
   8   0   8         42.15         36.80         1.96 o
  10   0   8         47.13         46.28         5.04 o
 -11   1   8         51.30         67.45         2.79 o
 -10   1   8        507.98        531.08         7.27 o
  -9   1   8         16.95         15.24         1.43 o
  -8   1   8         26.18         21.63         1.24 o
  -7   1   8        376.25        370.81         3.56 o
  -6   1   8        617.56        664.62         5.01 o
  -5   1   8        272.60        242.42         2.73 o
  -4   1   8          9.49         14.43         0.72 o
  -3   1   8        393.78        460.54         3.97 o
  -2   1   8         19.06         15.78         0.63 o
  -1   1   8       1364.13       1235.17         8.84 o
   0   1   8      21844.78      20545.23       130.80 o
   1   1   8       6182.33       6167.29        39.26 o
   2   1   8       1315.36       1282.98         8.11 o
   3   1   8        929.90       1027.33         6.65 o
   4   1   8         47.40         61.30         0.95 o
   5   1   8        559.38        658.00         4.69 o
   6   1   8          6.05         19.89         0.92 o
   7   1   8          6.23          4.18         0.85 o
   8   1   8        298.83        279.85         3.55 o
   9   1   8         83.20         91.10         2.75 o
  10   1   8        157.33        154.43         3.52 o
  11   1   8          3.97          9.13         1.94 o
 -11   2   8         30.40         21.92         2.59 o
 -10   2   8         92.98        102.20         4.88 o
  -9   2   8          7.14          0.05         1.18 o
  -8   2   8          1.33          6.82         1.21 o
  -7   2   8        281.26        242.30         3.47 o
  -6   2   8        476.74        497.65         4.15 o
  -5   2   8        256.56        256.04         2.43 o
  -4   2   8       4233.51       4352.65        36.91 o
  -3   2   8       1340.48       1419.75         9.16 o
  -2   2   8        181.80        161.26         1.66 o
  -1   2   8       1243.51       1260.55         8.05 o
   0   2   8        129.68         95.70         1.09 o
   1   2   8       1548.71       1515.01        11.30 o
   2   2   8       2741.43       2835.96        21.11 o
   3   2   8       2985.85       2997.31        22.38 o
   4   2   8       4332.56       4674.18        28.53 o
   5   2   8         12.52          9.20         0.83 o
   6   2   8        172.85        190.81         2.13 o
   7   2   8        464.84        458.78         4.30 o
   8   2   8         65.24         52.78         1.72 o
   9   2   8        671.59        704.22         7.94 o
  10   2   8         53.11         56.64         3.27 o
  11   2   8        279.00        283.55         6.87 o
 -11   3   8          5.19          9.01         2.07 o
 -10   3   8        112.54        108.75         3.87 o
  -9   3   8         71.53         82.24         3.22 o
  -8   3   8          0.51          2.46         1.08 o
  -7   3   8         56.09         44.20         1.53 o
  -6   3   8         18.73         11.39         0.77 o
  -5   3   8        737.75        783.60         5.61 o
  -4   3   8        346.54        353.40         3.45 o
  -3   3   8       4629.81       4831.50        29.56 o
  -2   3   8        768.97        852.70         6.02 o
  -1   3   8       1747.91       1652.33        10.40 o
   0   3   8          0.48         10.76         0.59 o
   1   3   8        177.50        185.86         2.26 o
   2   3   8        218.53        274.72         3.05 o
   3   3   8        814.78        828.89        10.22 o
   4   3   8        167.14        159.17         2.86 o
   5   3   8         42.63         41.94         0.95 o
   6   3   8       1357.28       1483.92        10.34 o
   7   3   8        124.15        105.90         2.08 o
   8   3   8        987.38        979.84        10.19 o
   9   3   8         15.25         13.07         1.46 o
  10   3   8        616.85        642.35         9.83 o
 -11   4   8          3.21          1.84         1.89 o
 -10   4   8          9.49         12.65         1.82 o
  -9   4   8          2.75          4.14         1.43 o
  -8   4   8        147.18        155.99         3.13 o
  -7   4   8        161.98        152.66         2.39 o
  -6   4   8         56.65         65.07         1.42 o
  -5   4   8        588.82        545.58         4.19 o
  -4   4   8        864.63        874.31         6.04 o
  -3   4   8         81.02         49.27         1.15 o
  -2   4   8        904.23        768.41         5.94 o
  -1   4   8        122.32        127.20         1.86 o
   0   4   8       1757.22       1796.17        11.81 o
   1   4   8          8.96         26.63         0.92 o
   2   4   8        110.09        131.52         1.99 o
   3   4   8       1585.03       1439.04        16.26 o
   4   4   8          0.04          4.22         0.79 o
   5   4   8        403.63        377.37         3.58 o
   6   4   8        140.31        125.74         2.39 o
   7   4   8       1482.80       1449.10        11.94 o
   8   4   8        628.04        568.57         6.39 o
   9   4   8         15.02         12.82         1.45 o
  10   4   8         17.72         21.53         2.01 o
 -10   5   8         18.03         18.15         1.92 o
  -9   5   8          4.32         10.69         1.62 o
  -8   5   8        344.84        353.88         5.14 o
  -7   5   8          2.13          2.15         1.12 o
  -6   5   8       1563.23       1564.08        11.76 o
  -5   5   8        190.00        189.91         2.19 o
  -4   5   8        120.46        119.68         1.69 o
  -3   5   8       1163.04       1195.27         8.93 o
  -2   5   8         61.15         71.19         1.40 o
  -1   5   8        497.86        511.07         3.95 o
   0   5   8       4739.10       5374.76        32.69 o
   1   5   8       3550.11       3809.99        23.34 o
   2   5   8       2152.64       2245.12        17.10 o
   3   5   8          5.63         12.20         0.91 o
   4   5   8        823.30        827.47         7.73 o
   5   5   8         37.10         25.42         0.88 o
   6   5   8          0.03          0.29         0.68 o
   7   5   8       2135.24       2187.58        17.30 o
   8   5   8        113.99        108.38         2.54 o
   9   5   8          3.50          2.99         1.25 o
  10   5   8        171.14        183.30         3.30 o
 -10   6   8         10.79          6.65         1.75 o
  -9   6   8         31.98         27.37         1.95 o
  -8   6   8         16.76         18.96         1.72 o
  -7   6   8       1038.91       1000.98         9.63 o
  -6   6   8       2328.03       2337.53        19.72 o
  -5   6   8        651.81        695.97         5.48 o
  -4   6   8       2437.81       2476.39        16.61 o
  -3   6   8         59.39         36.64         1.06 o
  -2   6   8        383.00        425.95         3.78 o
  -1   6   8        694.45        696.27         5.53 o
   0   6   8       2554.13       2908.65        18.05 o
   1   6   8       5094.22       5313.16        30.90 o
   2   6   8        391.28        363.64         3.64 o
   3   6   8        557.46        541.47         5.00 o
   4   6   8        544.13        586.37         6.56 o
   5   6   8        339.99        361.50         3.38 o
   6   6   8         71.27         60.08         1.84 o
   7   6   8       1052.46        997.87         9.49 o
   8   6   8       1096.73       1119.29         9.96 o
   9   6   8         22.99         18.16         1.78 o
  10   6   8          0.34          0.39         1.36 o
 -10   7   8        115.64        129.27         4.50 o
  -9   7   8        156.44        153.32         3.96 o
  -8   7   8        348.49        304.62         4.80 o
  -7   7   8         98.88        146.13         2.94 o
  -6   7   8         24.13         25.83         1.53 o
  -5   7   8        316.75        339.99         4.18 o
  -4   7   8          0.11          0.89         0.90 o
  -3   7   8        586.26        606.63         5.12 o
  -2   7   8        347.45        405.79         3.71 o
  -1   7   8          1.50          3.49         0.63 o
   0   7   8        130.13        130.25         1.41 o
   1   7   8       1333.89       1394.82         9.44 o
   2   7   8        156.79        149.26         1.51 o
   3   7   8         90.53         90.93         1.75 o
   4   7   8       2328.23       2358.35        18.35 o
   5   7   8         10.25         19.85         1.47 o
   6   7   8         23.31         26.42         1.05 o
   7   7   8          1.94          1.07         1.08 o
   8   7   8        238.75        264.58         3.94 o
   9   7   8         11.89          9.81         1.72 o
  10   7   8        126.77        128.88         3.20 o
 -10   8   8        332.32        408.47         6.24 o
  -9   8   8        240.10        278.72         4.82 o
  -8   8   8        276.31        251.20         4.68 o
  -7   8   8         26.85         21.41         1.80 o
  -6   8   8        146.37        122.73         2.62 o
  -5   8   8        434.42        483.73         5.42 o
  -4   8   8         30.53         32.99         1.26 o
  -3   8   8         95.07         90.66         1.68 o
  -2   8   8        880.65        828.56         6.64 o
  -1   8   8        508.28        546.70         4.70 o
   0   8   8        318.82        307.20         3.22 o
   1   8   8         17.26         16.99         0.70 o
   2   8   8         99.88         95.47         1.28 o
   3   8   8         23.31         25.58         0.82 o
   4   8   8         18.12         22.74         1.17 o
   5   8   8        727.79        747.91         8.03 o
   6   8   8        471.61        471.40         5.56 o
   7   8   8         84.26         98.64         2.35 o
   8   8   8         18.08         19.24         1.50 o
   9   8   8          5.18          3.86         1.39 o
  -9   9   8          4.66         -0.11         1.54 o
  -8   9   8        136.82        127.91         4.05 o
  -7   9   8          9.40          5.34         1.36 o
  -6   9   8        186.48        197.76         3.37 o
  -5   9   8        622.53        601.87         6.43 o
  -4   9   8        858.35        854.42         8.25 o
  -3   9   8        308.56        311.55         3.53 o
  -2   9   8          5.26          5.71         0.81 o
  -1   9   8          9.95         20.45         1.04 o
   0   9   8        185.98        160.67         1.80 o
   1   9   8        101.34        103.06         1.50 o
   2   9   8        285.91        293.87         2.61 o
   3   9   8         41.91         34.28         1.08 o
   4   9   8         79.29         72.87         1.50 o
   5   9   8       1828.25       1852.34        14.83 o
   6   9   8         26.01         20.33         1.94 o
   7   9   8        217.49        210.23         3.41 o
   8   9   8         26.12         23.09         1.64 o
   9   9   8          1.62          4.02         1.38 o
  -9  10   8        273.03        277.97         4.95 o
  -8  10   8        135.26        117.53         3.25 o
  -7  10   8        409.57        399.52         5.61 o
  -6  10   8       2349.25       2212.13        19.17 o
  -5  10   8         64.68         61.88         2.10 o
  -4  10   8        596.27        603.90         6.41 o
  -3  10   8       2815.06       2802.99        21.51 o
  -2  10   8        397.33        351.58         4.24 o
  -1  10   8         27.09         19.37         1.00 o
   0  10   8        330.05        358.80         3.31 o
   1  10   8          0.03          0.44         0.65 o
   2  10   8        235.24        211.67         2.19 o
   3  10   8         21.20         30.77         1.12 o
   4  10   8        320.91        326.89         4.59 o
   5  10   8        572.93        550.48         5.98 o
   6  10   8         30.32         43.98         2.34 o
   7  10   8         51.69         62.41         2.20 o
   8  10   8         39.08         41.76         2.31 o
   9  10   8          8.75         11.19         1.58 o
  -9  11   8          0.30          3.17         1.69 o
  -8  11   8          4.62          5.73         1.67 o
  -7  11   8         17.32         13.71         1.60 o
  -6  11   8         42.87         61.07         2.24 o
  -5  11   8        160.32        161.88         3.06 o
  -4  11   8          4.94          6.60         1.44 o
  -3  11   8       1423.21       1434.88        12.85 o
  -2  11   8         19.95         27.37         1.32 o
  -1  11   8         22.21         30.74         1.55 o
   0  11   8          0.21          0.72         0.74 o
   1  11   8        180.50        198.40         2.78 o
   2  11   8         31.78         50.81         1.37 o
   3  11   8        736.48        771.61         7.04 o
   4  11   8          7.26          2.71         1.02 o
   5  11   8        333.29        262.24         4.13 o
   6  11   8        151.16        135.29         2.80 o
   7  11   8        116.10        130.00         2.88 o
   8  11   8          0.43          0.06         1.37 o
  -8  12   8         23.13         25.86         2.18 o
  -7  12   8         28.98         29.00         2.09 o
  -6  12   8        450.48        424.89         5.47 o
  -5  12   8          2.15          2.10         1.28 o
  -4  12   8          0.30          3.26         1.26 o
  -3  12   8          7.25          8.20         1.33 o
  -2  12   8         39.74         37.04         1.51 o
  -1  12   8        355.65        374.56         5.01 o
   0  12   8         22.65         13.21         1.15 o
   1  12   8       1157.17       1104.16         9.98 o
   2  12   8        159.56        140.25         2.42 o
   3  12   8        275.45        277.37         3.53 o
   4  12   8        186.69        193.50         3.21 o
   5  12   8         13.98          7.40         1.29 o
   6  12   8         42.07         53.28         2.09 o
   7  12   8        193.39        200.36         3.93 o
   8  12   8        182.18        205.06         4.21 o
  -8  13   8          9.72          0.75         1.61 o
  -7  13   8         35.64         42.65         2.38 o
  -6  13   8         10.79          8.23         1.78 o
  -5  13   8         70.26         79.25         2.49 o
  -4  13   8        160.77        164.66         3.20 o
  -3  13   8        368.77        325.17         5.33 o
  -2  13   8       2339.54       2274.88        18.02 o
  -1  13   8         36.13         47.45         1.70 o
   0  13   8        579.67        581.42         5.79 o
   1  13   8         12.24         18.59         1.63 o
   2  13   8        420.66        388.42         6.23 o
   3  13   8        148.43        149.58         2.82 o
   4  13   8         13.32         10.24         1.58 o
   5  13   8        280.94        287.46         4.58 o
   6  13   8        223.46        237.37         4.18 o
   7  13   8         57.18         57.84         2.45 o
  -7  14   8         11.78          8.44         1.94 o
  -6  14   8        157.64        162.23         3.42 o
  -5  14   8         95.34         94.63         2.73 o
  -4  14   8          5.02          1.61         1.35 o
  -3  14   8        242.77        232.42         4.50 o
  -2  14   8        168.99        169.18         3.21 o
  -1  14   8        315.47        296.61         3.83 o
   0  14   8         29.48         18.48         1.28 o
   1  14   8        698.38        645.25         7.64 o
   2  14   8         77.51         81.88         2.47 o
   3  14   8          0.00          2.11         1.42 o
   4  14   8          3.48          2.86         1.42 o
   5  14   8         77.08         74.94         2.63 o
   6  14   8        109.24        115.94         3.46 o
   7  14   8          3.10          2.03         1.99 o
  -6  15   8          7.23         10.76         2.30 o
  -5  15   8          0.15         -0.81         1.90 o
  -4  15   8         46.18         55.29         2.27 o
  -3  15   8         10.43          5.98         1.43 o
  -2  15   8        469.31        415.67         5.34 o
  -1  15   8        176.09        172.21         2.97 o
   0  15   8         18.32         30.01         1.50 o
   1  15   8         58.81         80.30         2.66 o
   2  15   8        306.81        299.72         4.82 o
   3  15   8          1.46          1.78         1.39 o
   4  15   8         86.51         76.27         4.31 o
   5  15   8        283.42        300.67         4.96 o
   6  15   8          0.64         -1.56         1.91 o
  -5  16   8         22.97         16.36         1.83 o
  -4  16   8         47.04         44.41         2.22 o
  -3  16   8        289.74        318.71         4.72 o
  -2  16   8         50.01         56.57         2.27 o
  -1  16   8          0.27         -1.07         1.29 o
   0  16   8         13.80         10.37         1.55 o
   1  16   8        373.79        346.41         5.27 o
   2  16   8         69.26         79.61         3.14 o
   3  16   8         31.87         36.20         2.44 o
   4  16   8        478.15        467.73         7.31 o
   5  16   8          4.68          6.21         1.84 o
  -4  17   8          4.90          6.02         1.65 o
  -3  17   8         72.77         75.28         2.65 o
  -2  17   8         48.71         47.86         2.27 o
  -1  17   8         17.57         22.55         2.46 o
   0  17   8         22.48         14.15         1.76 o
   1  17   8         54.40         51.23         2.45 o
   2  17   8        447.11        421.42         6.88 o
   3  17   8          0.21         -1.35         1.97 o
   4  17   8         25.89         20.97         2.30 o
  -2  18   8         12.64         11.56         1.84 o
  -1  18   8        146.42        145.82         4.09 o
   0  18   8         17.52         24.17         2.29 o
   1  18   8        125.76        114.13         5.84 o
   2  18   8         33.56         29.29         2.51 o
 -11   0   9         35.18         32.01         3.52 o
  -9   0   9          1.27          6.13         2.05 o
  -7   0   9         61.45         53.55         2.48 o
  -5   0   9        422.13        409.66         5.82 o
  -3   0   9       1014.28        973.82         9.24 o
  -1   0   9          1.41          4.69         0.83 o
   1   0   9       1293.70       1265.05        12.58 o
   3   0   9         21.23         18.83         1.26 o
   5   0   9        428.87        406.62         4.53 o
   7   0   9        366.75        317.60         4.75 o
   9   0   9        339.83        363.68        10.36 o
 -11   1   9         83.30        110.09         4.26 o
 -10   1   9          0.41         -1.10         1.43 o
  -9   1   9        123.15         99.88         3.20 o
  -8   1   9        475.98        489.37         5.16 o
  -7   1   9          1.17         -0.03         0.78 o
  -6   1   9          0.25         -0.71         0.73 o
  -5   1   9       1002.81        946.25         6.61 o
  -4   1   9         42.45         58.55         1.57 o
  -3   1   9          5.11         21.42         0.71 o
  -2   1   9        470.27        413.21         3.26 o
  -1   1   9        746.46        720.47         5.78 o
   0   1   9        486.28        581.44         5.36 o
   1   1   9        110.45        122.26         1.24 o
   2   1   9       1902.46       1927.05        12.01 o
   3   1   9       1804.82       1832.13        11.49 o
   4   1   9       2420.15       2513.41        15.66 o
   5   1   9        499.65        489.98         3.70 o
   6   1   9        272.59        290.38         2.80 o
   7   1   9          1.15         -0.86         0.86 o
   8   1   9        398.59        368.99         4.28 o
   9   1   9         51.53         40.17         1.89 o
  10   1   9          2.02          1.51         1.53 o
 -11   2   9        104.04        125.28         4.54 o
 -10   2   9          2.47          8.78         2.11 o
  -9   2   9        107.96         92.62         2.50 o
  -8   2   9         91.96         73.90         2.21 o
  -7   2   9        182.55        181.14         2.37 o
  -6   2   9       1504.45       1490.44        10.01 o
  -5   2   9        325.03        424.44         3.49 o
  -4   2   9        125.31        107.05         1.53 o
  -3   2   9       1412.33       1450.82         9.40 o
  -2   2   9        585.34        507.82         4.11 o
  -1   2   9       4214.58       4180.44        25.53 o
   0   2   9         58.88         65.00         1.22 o
   1   2   9       3980.06       4040.92        26.16 o
   2   2   9       4094.36       3880.43        26.64 o
   3   2   9       1102.54       1298.30        10.23 o
   4   2   9        307.36        332.51         2.67 o
   5   2   9         65.47         71.19         1.15 o
   6   2   9       3881.59       3866.00        25.37 o
   7   2   9        729.45        700.31         6.50 o
   8   2   9        142.74        122.17         2.74 o
   9   2   9         89.17        100.96         3.09 o
  10   2   9          4.74          2.01         1.53 o
 -11   3   9         97.10        108.93         4.64 o
 -10   3   9         70.91         79.93         2.83 o
  -9   3   9         19.33         15.28         1.87 o
  -8   3   9        449.65        449.60         5.30 o
  -7   3   9          0.05          1.44         1.21 o
  -6   3   9         66.27         60.45         1.33 o
  -5   3   9        115.11         84.03         1.51 o
  -4   3   9          0.49          1.38         0.57 o
  -3   3   9         61.74         77.12         1.41 o
  -2   3   9         39.46         45.19         1.05 o
  -1   3   9       1182.65       1156.65         7.67 o
   0   3   9       9480.03       9601.58        58.10 o
   1   3   9        907.56       1071.39         8.41 o
   2   3   9        532.45        509.17         4.94 o
   3   3   9       7640.26       8223.44        65.07 o
   4   3   9       1899.77       1907.94        13.89 o
   5   3   9        233.50        210.74         2.29 o
   6   3   9        171.48        151.02         2.39 o
   7   3   9        783.22        766.59         7.01 o
   8   3   9        531.67        498.89         5.24 o
   9   3   9         49.58         46.66         1.95 o
  10   3   9        635.85        696.86         8.53 o
 -10   4   9        142.18        148.98         4.40 o
  -9   4   9        129.90        125.82         3.29 o
  -8   4   9         38.10         51.37         2.18 o
  -7   4   9        185.76        206.33         3.29 o
  -6   4   9        804.68        846.17         6.51 o
  -5   4   9          1.01          0.98         0.61 o
  -4   4   9        159.43        170.59         2.00 o
  -3   4   9       1003.53        932.13         7.44 o
  -2   4   9        318.83        300.69         2.86 o
  -1   4   9       9495.72       9934.89        63.16 o
   0   4   9       3818.65       4244.65        25.94 o
   1   4   9         74.46         71.17         1.23 o
   2   4   9       8693.61       8730.35        68.89 o
   3   4   9       1513.35       1602.06        13.63 o
   4   4   9        785.34        782.57        16.16 o
   5   4   9          3.69          5.73         0.61 o
   6   4   9        182.36        138.12         1.95 o
   7   4   9         46.20         69.29         2.91 o
   8   4   9         38.75         39.02         1.74 o
   9   4   9         26.76         13.94         1.42 o
  10   4   9         13.46          8.38         1.70 o
 -10   5   9        230.60        204.88         5.77 o
  -9   5   9        184.64        182.92         3.97 o
  -8   5   9        111.70        114.49         3.77 o
  -7   5   9       1206.28       1209.51        11.21 o
  -6   5   9       1135.56       1089.60        10.09 o
  -5   5   9         30.26         21.14         0.86 o
  -4   5   9        282.80        250.22         2.55 o
  -3   5   9         31.33         31.22         1.00 o
  -2   5   9        325.12        366.22         3.48 o
  -1   5   9       2516.42       2820.82        18.52 o
   0   5   9        587.63        645.43         4.49 o
   1   5   9          7.10          7.84         0.58 o
   2   5   9        222.40        293.99         3.49 o
   3   5   9       3388.32       3363.16        27.40 o
   4   5   9        737.83        761.85         7.27 o
   5   5   9        728.26        709.18         6.27 o
   6   5   9        154.02        140.52         1.99 o
   7   5   9          0.15          0.69         1.00 o
   8   5   9         94.03         87.26         2.56 o
   9   5   9         27.05         18.61         1.56 o
  10   5   9        388.36        427.31         5.59 o
 -10   6   9        157.78        160.04         3.81 o
  -9   6   9          1.02          0.75         1.67 o
  -8   6   9        127.98        105.42         2.91 o
  -7   6   9        294.05        286.02         4.34 o
  -6   6   9          5.79          2.40         1.14 o
  -5   6   9        652.33        638.57         5.98 o
  -4   6   9        187.43        183.44         2.29 o
  -3   6   9        547.29        512.71         4.47 o
  -2   6   9       3748.10       3895.92        27.00 o
  -1   6   9        900.61        880.05         6.80 o
   0   6   9        523.66        502.57         3.69 o
   1   6   9         21.54         31.09         0.73 o
   2   6   9        305.43        340.13         3.51 o
   3   6   9       3881.40       3982.44        32.31 o
   4   6   9        843.27        862.92         8.15 o
   5   6   9        494.72        459.71         5.12 o
   6   6   9        184.08        154.64         2.13 o
   7   6   9        101.04         93.63         2.28 o
   8   6   9        399.62        394.16         5.88 o
   9   6   9        164.36        167.64         4.32 o
  10   6   9         73.69         85.35         2.65 o
 -10   7   9         11.98          3.25         1.92 o
  -9   7   9         42.93         47.95         2.39 o
  -8   7   9        270.55        248.60         4.33 o
  -7   7   9         24.16         35.70         1.82 o
  -6   7   9       1081.13        983.56         9.43 o
  -5   7   9        753.34        744.56         7.41 o
  -4   7   9         44.61         31.90         1.17 o
  -3   7   9         43.50         39.69         1.21 o
  -2   7   9         14.94          7.83         0.86 o
  -1   7   9        412.09        434.54         3.88 o
   0   7   9          1.51          3.45         0.51 o
   1   7   9        151.72        170.84         1.71 o
   2   7   9        329.40        368.69         2.88 o
   3   7   9        132.86        117.06         2.00 o
   4   7   9        105.69         84.32         2.02 o
   5   7   9          0.34          0.04         0.90 o
   6   7   9       1580.70       1517.91        11.49 o
   7   7   9        536.71        513.90         5.40 o
   8   7   9          2.70         -0.01         1.72 o
   9   7   9          0.51          0.69         1.26 o
  10   7   9        313.85        332.84         4.90 o
 -10   8   9         12.63         10.79         1.95 o
  -9   8   9         49.75         48.27         2.50 o
  -8   8   9          7.79         11.52         1.89 o
  -7   8   9        387.43        342.99         4.66 o
  -6   8   9          1.53          2.87         1.20 o
  -5   8   9          1.88          2.98         1.10 o
  -4   8   9       1692.72       1825.89        15.67 o
  -3   8   9       3621.48       3594.33        25.23 o
  -2   8   9       1099.70       1089.74         8.43 o
  -1   8   9        798.00        859.52         6.84 o
   0   8   9         24.36         14.53         0.67 o
   1   8   9        500.98        441.75         3.68 o
   2   8   9          1.30          3.20         0.51 o
   3   8   9       2351.92       2528.37        22.83 o
   4   8   9         58.94         68.86         1.66 o
   5   8   9         83.75         75.21         1.55 o
   6   8   9       3184.76       3117.88        25.90 o
   7   8   9        169.55        161.11         2.93 o
   8   8   9         34.86         34.99         1.75 o
   9   8   9          6.02          1.12         1.80 o
  -9   9   9        153.87        132.51         4.43 o
  -8   9   9        218.39        223.64         5.08 o
  -7   9   9          0.22          1.87         1.28 o
  -6   9   9        102.33        102.81         2.57 o
  -5   9   9        293.66        284.53         5.15 o
  -4   9   9         68.95         77.57         3.27 o
  -3   9   9        756.21        706.85         6.03 o
  -2   9   9         27.13         34.67         1.40 o
  -1   9   9        778.11        741.90         6.13 o
   0   9   9         32.73         28.16         0.85 o
   1   9   9        460.50        429.43         3.47 o
   2   9   9        253.40        255.83         2.40 o
   3   9   9        369.54        380.20         3.60 o
   4   9   9         15.21          9.39         0.92 o
   5   9   9         55.26         46.19         1.86 o
   6   9   9        484.04        445.45         6.66 o
   7   9   9          5.68          2.44         1.16 o
   8   9   9         35.04         25.76         1.65 o
   9   9   9          1.69          1.47         1.38 o
  -9  10   9          4.00         12.72         1.93 o
  -8  10   9        203.76        197.41         4.06 o
  -7  10   9         40.92         42.79         2.20 o
  -6  10   9        376.93        333.21         4.60 o
  -5  10   9         30.20         29.84         1.68 o
  -4  10   9        202.42        185.53         3.15 o
  -3  10   9       1022.04       1061.06         9.10 o
  -2  10   9        677.46        687.39         5.93 o
  -1  10   9         62.69         80.00         1.67 o
   0  10   9        252.47        245.66         2.48 o
   1  10   9          0.11          0.55         0.72 o
   2  10   9       1115.89       1186.87         9.16 o
   3  10   9        257.16        244.86         2.92 o
   4  10   9        224.41        212.85         2.62 o
   5  10   9          1.34          6.45         1.77 o
   6  10   9         74.17         60.96         1.99 o
   7  10   9          4.59          4.51         1.33 o
   8  10   9         52.26         58.70         2.22 o
   9  10   9         99.38         93.77         2.72 o
  -9  11   9         14.38         16.05         2.02 o
  -8  11   9         54.31         69.31         2.81 o
  -7  11   9          6.80          4.27         1.41 o
  -6  11   9          9.62         17.91         1.62 o
  -5  11   9        430.81        448.20         5.47 o
  -4  11   9        361.48        337.33         4.47 o
  -3  11   9        309.40        296.85         4.07 o
  -2  11   9        428.41        399.27         4.34 o
  -1  11   9        240.82        216.91         2.77 o
   0  11   9       2323.52       2293.16        15.72 o
   1  11   9          3.79          0.96         0.76 o
   2  11   9        446.79        421.12         4.46 o
   3  11   9        159.97        172.42         3.15 o
   4  11   9        931.26        897.54         8.06 o
   5  11   9         17.73         23.64         1.50 o
   6  11   9        503.97        414.66         5.17 o
   7  11   9          0.74          0.66         1.29 o
   8  11   9        352.11        356.03         5.00 o
  -8  12   9         15.89         15.90         2.00 o
  -7  12   9          9.18         10.45         1.62 o
  -6  12   9         24.70         31.01         2.03 o
  -5  12   9         99.71         90.46         3.18 o
  -4  12   9       1616.99       1554.92        14.07 o
  -3  12   9         96.36        102.46         2.56 o
  -2  12   9        151.66        159.24         3.33 o
  -1  12   9          2.51          1.45         1.00 o
   0  12   9         10.25         14.27         1.14 o
   1  12   9         70.51         73.10         1.64 o
   2  12   9          0.07          1.68         0.99 o
   3  12   9        196.21        167.52         2.71 o
   4  12   9         43.89         42.45         1.96 o
   5  12   9          0.27          0.46         2.04 o
   6  12   9         46.65         42.36         3.01 o
   7  12   9        258.79        247.22         4.39 o
   8  12   9         15.50         14.10         1.94 o
  -7  13   9          3.10          8.00         1.76 o
  -6  13   9          4.52         -0.97         1.37 o
  -5  13   9        322.06        329.51         4.71 o
  -4  13   9         45.36         30.83         2.08 o
  -3  13   9         43.84         43.57         1.94 o
  -2  13   9        195.59        193.52         3.20 o
  -1  13   9         56.83         55.00         1.81 o
   0  13   9        520.55        522.06         5.06 o
   1  13   9         21.13         35.09         1.88 o
   2  13   9        682.94        687.82         7.16 o
   3  13   9         21.91         16.11         1.36 o
   4  13   9         81.32         75.36         2.52 o
   5  13   9        110.84        127.78         3.31 o
   6  13   9          8.16         12.26         1.61 o
   7  13   9        388.05        421.65         7.45 o
  -7  14   9          1.28          3.52         1.74 o
  -6  14   9         42.82         40.66         2.16 o
  -5  14   9         66.77         62.96         2.39 o
  -4  14   9          1.47          0.07         1.30 o
  -3  14   9         10.11          6.45         1.40 o
  -2  14   9          3.37          3.47         1.42 o
  -1  14   9        139.61        153.99         2.86 o
   0  14   9        355.52        352.70         4.27 o
   1  14   9          6.37          7.33         2.27 o
   2  14   9        116.09        116.06         3.26 o
   3  14   9        190.18        190.22         3.63 o
   4  14   9        400.31        401.61         5.63 o
   5  14   9         48.40         62.67         2.51 o
   6  14   9         11.62         20.02         1.89 o
  -6  15   9          0.01         -1.00         1.44 o
  -5  15   9         80.62         94.71         2.81 o
  -4  15   9        627.56        669.24         7.57 o
  -3  15   9         41.50         35.37         1.96 o
  -2  15   9          4.02          1.47         1.35 o
  -1  15   9          1.61          3.54         1.20 o
   0  15   9          1.01         -1.39         1.39 o
   1  15   9        587.57        589.09         8.76 o
   2  15   9         71.73         80.00         2.68 o
   3  15   9        118.73        119.33         3.47 o
   4  15   9          0.45         -1.48         1.48 o
   5  15   9        142.87        136.81         3.41 o
   6  15   9         24.44         22.55         2.47 o
  -5  16   9         75.91         57.02         2.57 o
  -4  16   9        218.87        212.19         3.91 o
  -3  16   9        643.27        667.48         8.65 o
  -2  16   9        619.83        622.32         7.11 o
  -1  16   9          1.80          4.20         1.53 o
   0  16   9         11.40          9.09         1.58 o
   1  16   9        348.34        371.28         5.58 o
   2  16   9        156.88        142.03         4.78 o
   3  16   9         18.35         16.47         2.04 o
   4  16   9        498.33        481.48         7.47 o
   5  16   9         21.23         21.04         2.22 o
  -4  17   9        208.85        238.56         4.27 o
  -3  17   9         16.62         17.65         1.83 o
  -2  17   9        102.60        113.50         3.22 o
  -1  17   9          0.58          2.55         1.78 o
   0  17   9          6.92          5.22         1.63 o
   1  17   9        252.45        231.67         5.10 o
   2  17   9         45.11         61.74         3.41 o
   3  17   9         21.02         24.57         2.32 o
  -2  18   9        116.33        110.12         4.26 o
  -1  18   9        139.55        154.93         4.25 o
   0  18   9          7.66         11.41         2.05 o
   1  18   9         83.13         82.45         3.06 o
 -10   0  10         58.08         67.19         4.18 o
  -8   0  10        622.60        561.23         7.49 o
  -6   0  10        703.83        732.33         7.78 o
  -4   0  10       2477.66       2593.80        23.17 o
  -2   0  10       1191.90       1168.54        12.13 o
   0   0  10       2063.26       2156.83        19.02 o
   2   0  10        659.06        598.23         5.85 o
   4   0  10       1469.83       1556.42        16.50 o
   6   0  10       2180.35       2179.28        22.22 o
   8   0  10        264.04        276.43         5.59 o
  10   0  10        192.46        203.99         6.27 o
 -11   1  10          0.13          0.48         2.19 o
 -10   1  10          1.88          5.81         2.54 o
  -9   1  10         32.14         38.82         2.07 o
  -8   1  10         95.10         85.39         2.36 o
  -7   1  10       1482.57       1437.85        11.04 o
  -6   1  10       1036.65       1080.57         7.59 o
  -5   1  10        101.61         87.33         1.43 o
  -4   1  10        128.46        128.80         1.68 o
  -3   1  10       1261.97       1279.01         8.40 o
  -2   1  10         83.19         76.38         1.35 o
  -1   1  10         59.97         45.95         1.13 o
   0   1  10       1375.43       1244.06         8.44 o
   1   1  10          2.27         13.61         0.56 o
   2   1  10         20.81         12.92         0.52 o
   3   1  10        161.46        154.65         1.49 o
   4   1  10          0.03          2.59         0.47 o
   5   1  10        741.60        663.38         4.77 o
   6   1  10        109.33        124.33         1.89 o
   7   1  10         15.40         24.95         1.28 o
   8   1  10         54.15         31.87         1.65 o
   9   1  10         39.69         32.28         2.01 o
  10   1  10        210.37        225.56         4.93 o
 -11   2  10         20.68         25.46         2.88 o
 -10   2  10         39.11         36.99         2.83 o
  -9   2  10         79.70         85.36         2.70 o
  -8   2  10        201.43        207.03         3.35 o
  -7   2  10        809.09        825.43         6.54 o
  -6   2  10         93.12         86.61         1.56 o
  -5   2  10          0.01         -0.64         0.64 o
  -4   2  10         43.51         55.13         1.12 o
  -3   2  10        201.46        200.29         2.13 o
  -2   2  10        795.94        736.03         5.70 o
  -1   2  10       2124.80       2192.54        15.64 o
   0   2  10        167.23        143.28         1.71 o
   1   2  10        556.76        518.27         3.68 o
   2   2  10       1354.50       1476.74        10.62 o
   3   2  10        168.30        182.79         2.89 o
   4   2  10       2049.51       2043.13        12.88 o
   5   2  10        297.54        340.13         2.96 o
   6   2  10        279.92        276.29         2.96 o
   7   2  10        338.50        310.32         3.91 o
   8   2  10         80.20         71.10         1.96 o
   9   2  10        443.65        464.80         6.21 o
  10   2  10         26.82         29.73         2.05 o
 -10   3  10         10.94          8.00         2.30 o
  -9   3  10          5.24          5.33         1.49 o
  -8   3  10        228.91        213.54         5.95 o
  -7   3  10       1596.47       1652.21        13.39 o
  -6   3  10         30.67         30.30         1.11 o
  -5   3  10        554.50        540.81         4.22 o
  -4   3  10         18.02         24.93         0.81 o
  -3   3  10        191.22        184.02         1.94 o
  -2   3  10        224.53        246.05         2.27 o
  -1   3  10          7.78          2.75         0.48 o
   0   3  10        774.89        785.02         5.33 o
   1   3  10        754.79        812.97         5.72 o
   2   3  10          7.47         12.55         0.85 o
   3   3  10        958.46        969.86         9.69 o
   4   3  10         51.34         56.42         1.43 o
   5   3  10       1082.77       1023.21         9.11 o
   6   3  10        560.73        523.58         4.64 o
   7   3  10        615.69        617.04         5.95 o
   8   3  10        938.61        878.68         8.04 o
   9   3  10         16.01         12.30         1.82 o
  10   3  10         73.44         65.34         2.92 o
 -10   4  10          5.18          0.64         1.59 o
  -9   4  10         19.66         18.46         1.82 o
  -8   4  10         24.87         22.93         1.78 o
  -7   4  10        936.48        992.13         9.52 o
  -6   4  10         88.49         94.15         1.87 o
  -5   4  10        279.45        301.74         2.77 o
  -4   4  10       1219.73       1285.17         8.59 o
  -3   4  10          4.37          0.74         0.61 o
  -2   4  10       1422.91       1513.64        11.02 o
  -1   4  10        270.52        267.16         2.55 o
   0   4  10         57.94         60.10         1.16 o
   1   4  10       1004.78        987.67         7.33 o
   2   4  10        392.69        388.31         4.13 o
   3   4  10          3.11          1.31         0.75 o
   4   4  10        155.05        149.65         2.43 o
   5   4  10          0.23          1.21         0.85 o
   6   4  10        518.37        523.84         5.41 o
   7   4  10        436.63        445.23         4.73 o
   8   4  10        127.56        154.49         2.90 o
   9   4  10          5.91          5.68         1.31 o
  10   4  10         77.22         88.57         3.16 o
 -10   5  10          2.73          6.49         1.98 o
  -9   5  10         98.37         92.68         2.95 o
  -8   5  10        337.99        330.38         5.00 o
  -7   5  10        211.76        260.05         5.30 o
  -6   5  10         37.02         31.46         1.58 o
  -5   5  10         21.37         26.27         1.11 o
  -4   5  10         45.37         53.07         1.28 o
  -3   5  10        345.14        320.20         3.17 o
  -2   5  10       2349.63       2337.30        16.58 o
  -1   5  10        224.58        202.36         2.06 o
   0   5  10        717.74        751.29         5.17 o
   1   5  10        172.18        165.69         1.54 o
   2   5  10        968.61       1052.07         9.38 o
   3   5  10        142.28        168.98         2.54 o
   4   5  10        229.52        254.62         3.95 o
   5   5  10         47.49         23.20         1.21 o
   6   5  10        380.22        334.39         3.37 o
   7   5  10        299.65        287.99         3.57 o
   8   5  10       1413.77       1427.83        13.07 o
   9   5  10        143.17        141.79         2.96 o
  10   5  10         21.17         26.11         2.01 o
 -10   6  10         77.61         62.43         2.80 o
  -9   6  10         29.89         24.71         2.00 o
  -8   6  10        104.15        102.22         2.93 o
  -7   6  10        756.08        841.47         8.69 o
  -6   6  10        900.11        892.58         8.70 o
  -5   6  10        236.69        226.23         2.91 o
  -4   6  10        223.71        232.40         2.69 o
  -3   6  10        655.72        625.65         5.29 o
  -2   6  10         14.55         19.88         0.91 o
  -1   6  10       1265.26       1368.85         9.71 o
   0   6  10          1.54          3.66         0.53 o
   1   6  10        268.53        291.34         2.40 o
   2   6  10        673.75        631.09         6.18 o
   3   6  10       1233.47       1209.46        10.81 o
   4   6  10       1112.24       1021.73         9.46 o
   5   6  10         90.87         80.92         2.07 o
   6   6  10       2897.28       2851.79        20.41 o
   7   6  10         25.15         27.93         1.50 o
   8   6  10         30.65         38.63         1.77 o
   9   6  10         18.92         16.82         1.97 o
  10   6  10         23.10         25.08         1.74 o
 -10   7  10         68.69         58.72         2.78 o
  -9   7  10         16.42         12.02         1.80 o
  -8   7  10          0.40          1.09         1.64 o
  -7   7  10       1596.30       1537.83        13.95 o
  -6   7  10        120.83        107.96         2.94 o
  -5   7  10        282.32        298.25         5.24 o
  -4   7  10        411.90        407.06         4.85 o
  -3   7  10        836.45        886.03         7.10 o
  -2   7  10        444.91        416.91         4.13 o
  -1   7  10        100.44        110.37         1.59 o
   0   7  10         54.08         70.79         1.15 o
   1   7  10          7.11          1.95         0.55 o
   2   7  10        766.10        759.34         6.70 o
   3   7  10        221.64        213.31         3.05 o
   4   7  10         71.68         74.43         1.95 o
   5   7  10       3121.96       3203.55        26.69 o
   6   7  10         67.73         57.17         1.43 o
   7   7  10        504.07        491.58         5.62 o
   8   7  10          1.88          0.94         1.11 o
   9   7  10         11.19          9.27         1.41 o
  -9   8  10        353.45        387.54         5.91 o
  -8   8  10         19.44         31.59         2.08 o
  -7   8  10         19.68         24.21         1.69 o
  -6   8  10        378.30        375.60         5.25 o
  -5   8  10        513.32        460.42         5.32 o
  -4   8  10        425.58        373.79         4.24 o
  -3   8  10        345.42        325.67         3.39 o
  -2   8  10         81.38         58.14         1.41 o
  -1   8  10        224.90        209.56         2.48 o
   0   8  10         77.63         92.82         1.63 o
   1   8  10         63.88         55.50         1.09 o
   2   8  10       1321.58       1349.99        10.08 o
   3   8  10       1171.04       1192.74        10.86 o
   4   8  10        133.23        146.02         2.68 o
   5   8  10          8.44          6.05         1.24 o
   6   8  10        399.97        423.10         4.95 o
   7   8  10         16.98         15.31         1.64 o
   8   8  10         15.85         13.39         1.40 o
   9   8  10          0.02         -1.20         1.27 o
  -9   9  10          6.69          8.42         2.08 o
  -8   9  10          0.70          0.12         1.52 o
  -7   9  10        251.56        266.86         4.14 o
  -6   9  10         79.04         94.14         2.49 o
  -5   9  10        859.67        913.24         8.95 o
  -4   9  10        298.81        291.45         3.94 o
  -3   9  10       2706.92       2671.02        19.21 o
  -2   9  10         10.99         10.97         0.95 o
  -1   9  10          8.67         13.89         1.03 o
   0   9  10         92.80         92.21         1.41 o
   1   9  10       1688.28       1773.27        11.56 o
   2   9  10         36.13         49.69         1.28 o
   3   9  10         27.22         28.96         1.07 o
   4   9  10         52.01         46.77         1.24 o
   5   9  10       1219.93       1155.86         9.07 o
   6   9  10         66.05         72.74         2.28 o
   7   9  10        232.03        268.79         3.93 o
   8   9  10        115.96        103.54         3.63 o
   9   9  10        495.11        549.08         6.61 o
  -9  10  10        165.62        148.55         3.92 o
  -8  10  10         58.96         59.06         2.65 o
  -7  10  10         18.54          6.27         1.87 o
  -6  10  10         22.53         22.54         1.67 o
  -5  10  10        243.57        215.21         3.52 o
  -4  10  10        391.15        382.57         4.79 o
  -3  10  10       1452.39       1479.14        12.15 o
  -2  10  10       1031.55       1041.49         8.35 o
  -1  10  10        216.51        223.11         2.75 o
   0  10  10         33.53         58.13         1.52 o
   1  10  10          6.70          5.53         0.82 o
   2  10  10         18.58          8.84         0.89 o
   3  10  10         49.84         46.16         1.34 o
   4  10  10        566.80        560.22         5.95 o
   5  10  10          0.17          1.53         1.10 o
   6  10  10        549.30        514.03         5.89 o
   7  10  10          0.75          0.60         1.30 o
   8  10  10         35.51         36.78         1.89 o
  -8  11  10        143.01        122.04         3.41 o
  -7  11  10        326.59        326.60         4.78 o
  -6  11  10          1.02          0.11         1.31 o
  -5  11  10         66.73         76.93         2.42 o
  -4  11  10        145.78        110.57         3.02 o
  -3  11  10        412.54        405.05         5.99 o
  -2  11  10       1123.61       1121.19         9.61 o
  -1  11  10        696.83        672.87         5.93 o
   0  11  10        321.06        338.50         3.60 o
   1  11  10         67.03         73.24         2.03 o
   2  11  10        112.73        100.99         2.10 o
   3  11  10         15.37         14.34         1.46 o
   4  11  10        202.39        220.87         3.15 o
   5  11  10       1242.50       1213.87        12.76 o
   6  11  10        720.06        765.85         8.00 o
   7  11  10        187.07        197.05         3.47 o
   8  11  10        491.14        459.54         5.82 o
  -8  12  10          4.34          4.05         1.96 o
  -7  12  10        190.36        231.94         4.05 o
  -6  12  10        179.97        161.46         5.34 o
  -5  12  10       1114.73       1024.47        10.91 o
  -4  12  10       1486.69       1405.28        12.96 o
  -3  12  10         46.41         32.95         1.74 o
  -2  12  10         83.40         81.04         2.73 o
  -1  12  10         62.35         47.11         2.00 o
   0  12  10          0.76          2.86         1.00 o
   1  12  10         98.58        107.71         2.44 o
   2  12  10         10.68         13.69         1.20 o
   3  12  10        539.80        553.63         5.67 o
   4  12  10          6.56         11.50         1.23 o
   5  12  10        442.09        449.40         5.43 o
   6  12  10        160.61        155.53         3.10 o
   7  12  10        106.98        106.52         2.76 o
  -7  13  10         73.03        102.54         3.35 o
  -6  13  10          2.50          3.90         1.48 o
  -5  13  10        172.97        190.81         3.56 o
  -4  13  10         24.78         37.18         2.06 o
  -3  13  10         57.45         42.43         1.93 o
  -2  13  10        135.60        132.90         2.57 o
  -1  13  10         11.61         17.92         1.33 o
   0  13  10        315.57        313.05         4.14 o
   1  13  10        194.57        211.99         3.79 o
   2  13  10         78.73         62.95         2.31 o
   3  13  10          2.38          1.93         1.34 o
   4  13  10        822.64        769.89         8.46 o
   5  13  10        235.45        233.65         3.81 o
   6  13  10         64.21         54.59         2.35 o
   7  13  10          0.61          2.47         1.57 o
  -7  14  10          0.99          0.40         1.69 o
  -6  14  10         63.08         52.13         2.37 o
  -5  14  10         12.30         16.24         1.83 o
  -4  14  10         69.74         85.74         2.64 o
  -3  14  10        120.02        106.66         2.73 o
  -2  14  10          8.00          8.32         1.37 o
  -1  14  10        122.41        142.37         2.87 o
   0  14  10        116.90        120.43         3.03 o
   1  14  10        643.48        638.62         7.70 o
   2  14  10       1250.31       1246.14        12.94 o
   3  14  10         44.97         35.59         1.99 o
   4  14  10          7.89         10.22         1.62 o
   5  14  10         96.03         91.83         2.85 o
   6  14  10        274.50        263.79         4.93 o
  -6  15  10          0.04          1.99         1.57 o
  -5  15  10        177.74        185.46         3.88 o
  -4  15  10        156.55        170.57         3.87 o
  -3  15  10        167.04        191.22         3.59 o
  -2  15  10        122.66        140.67         3.94 o
  -1  15  10        421.65        379.74         4.94 o
   0  15  10        194.53        194.60         4.02 o
   1  15  10        423.80        386.76         5.60 o
   2  15  10         63.18         54.90         2.91 o
   3  15  10         32.77         37.31         2.40 o
   4  15  10        259.80        269.12         5.16 o
   5  15  10         59.22         72.79         2.71 o
  -5  16  10          5.92          5.48         1.66 o
  -4  16  10          2.73          5.33         1.58 o
  -3  16  10          8.24          8.51         1.76 o
  -2  16  10          0.02         -1.28         1.65 o
  -1  16  10          8.06          3.51         1.77 o
   0  16  10        261.53        299.69         4.98 o
   1  16  10        974.84        936.71        10.56 o
   2  16  10          1.10         -1.50         1.50 o
   3  16  10          0.15         -1.69         1.69 o
   4  16  10         22.01         17.46         2.11 o
  -3  17  10         50.69         58.48         2.72 o
  -2  17  10          2.11          1.87         1.66 o
  -1  17  10        150.29        143.31         4.07 o
   0  17  10          1.11          2.48         1.62 o
   1  17  10         13.48         11.57         1.84 o
   2  17  10         18.94         30.08         2.43 o
   3  17  10         33.44         42.35         3.05 o
   0  18  10        318.20        329.27         7.79 o
  -9   0  11          3.62          1.22         2.23 o
  -7   0  11       1023.27        971.42        11.22 o
  -5   0  11       1897.54       1852.13        17.14 o
  -3   0  11       1490.50       1307.38        13.66 o
  -1   0  11        111.40        122.30         2.19 o
   1   0  11       1993.45       2071.74        26.15 o
   3   0  11        982.35       1126.44        11.37 o
   5   0  11       3232.64       3353.85        29.54 o
   7   0  11          2.90          3.89         1.98 o
   9   0  11         64.37         60.45         3.13 o
 -10   1  11          1.05         11.29         2.33 o
  -9   1  11         12.42         24.60         3.44 o
  -8   1  11        128.26        138.67         2.77 o
  -7   1  11         48.70         54.96         1.60 o
  -6   1  11          0.85          1.68         0.73 o
  -5   1  11       2871.59       2929.88        18.55 o
  -4   1  11          0.95          2.97         0.79 o
  -3   1  11        567.88        594.41         4.60 o
  -2   1  11        112.28        112.23         1.48 o
  -1   1  11         87.20        139.67         1.67 o
   0   1  11        856.95        856.58         6.37 o
   1   1  11       3293.16       3246.89        20.97 o
   2   1  11         89.51         88.59         1.11 o
   3   1  11        296.14        314.52         2.51 o
   4   1  11        307.70        300.35         2.50 o
   5   1  11        202.11        206.83         2.16 o
   6   1  11        143.40        129.93         2.63 o
   7   1  11        355.19        344.67         4.32 o
   8   1  11        604.32        640.47         8.14 o
   9   1  11        181.72        190.55         4.56 o
  10   1  11        267.30        307.94         5.71 o
 -10   2  11         12.33         11.33         2.32 o
  -9   2  11        164.09        188.03         4.21 o
  -8   2  11          0.00          0.83         1.31 o
  -7   2  11        394.10        416.59         4.48 o
  -6   2  11         42.09         39.64         1.24 o
  -5   2  11         26.67         18.11         0.99 o
  -4   2  11        193.26        192.46         2.46 o
  -3   2  11         45.41         48.20         1.08 o
  -2   2  11        580.70        530.42         4.13 o
  -1   2  11       2562.23       2633.98        17.32 o
   0   2  11        540.85        504.02         3.99 o
   1   2  11        302.80        303.09         2.61 o
   2   2  11         25.24         43.64         1.03 o
   3   2  11        308.02        339.75         3.08 o
   4   2  11        580.08        582.40         4.78 o
   5   2  11          0.00          2.58         0.64 o
   6   2  11        101.71        117.45         1.95 o
   7   2  11        225.41        175.37         2.68 o
   8   2  11         52.68         65.62         2.13 o
   9   2  11          1.16          0.82         1.29 o
  10   2  11        161.23        148.86         3.52 o
 -10   3  11         86.58         94.28         3.89 o
  -9   3  11        426.08        423.00         6.64 o
  -8   3  11        420.22        467.02         6.15 o
  -7   3  11          1.25          3.28         1.20 o
  -6   3  11         10.85         14.55         1.02 o
  -5   3  11        233.05        248.80         2.61 o
  -4   3  11         33.50         36.39         1.04 o
  -3   3  11        528.52        484.78         5.62 o
  -2   3  11       1590.15       1700.79        11.52 o
  -1   3  11          0.69          1.08         0.45 o
   0   3  11        134.10        142.11         1.56 o
   1   3  11       3925.10       4279.16        31.21 o
   2   3  11        287.66        370.97         4.44 o
   3   3  11        114.92        148.70         2.11 o
   4   3  11        181.55        156.62         2.67 o
   5   3  11         68.88         92.46         1.49 o
   6   3  11       1485.25       1452.35        10.95 o
   7   3  11        185.30        158.34         2.56 o
   8   3  11          1.03         -0.77         1.04 o
   9   3  11         12.54         14.80         1.65 o
  10   3  11          0.30          1.78         1.56 o
 -10   4  11         18.93         17.36         2.59 o
  -9   4  11         40.20         29.27         2.29 o
  -8   4  11          5.34          5.15         1.48 o
  -7   4  11         98.10        113.88         3.08 o
  -6   4  11        154.74        141.44         2.22 o
  -5   4  11          6.88          1.89         0.76 o
  -4   4  11       1147.63       1097.79         7.93 o
  -3   4  11       2316.29       2244.12        16.06 o
  -2   4  11          0.01          3.14         0.71 o
  -1   4  11         30.63         35.02         0.90 o
   0   4  11       2328.75       2469.39        16.28 o
   1   4  11         11.89         10.59         0.55 o
   2   4  11       1078.43       1167.45        10.28 o
   3   4  11        911.76        889.99         8.22 o
   4   4  11         29.05         44.23         1.52 o
   5   4  11        616.37        675.32         6.81 o
   6   4  11          6.71          6.08         0.82 o
   7   4  11        103.25         82.85         2.28 o
   8   4  11         27.58         22.91         1.43 o
   9   4  11        504.83        497.86         6.60 o
  10   4  11         26.63         46.98         2.36 o
 -10   5  11         43.78         44.18         2.80 o
  -9   5  11        124.92        133.58         3.73 o
  -8   5  11        171.52        192.78         4.54 o
  -7   5  11       1449.91       1426.13        13.00 o
  -6   5  11         98.75        117.02         2.53 o
  -5   5  11        167.45        157.44         2.89 o
  -4   5  11         75.46         78.98         1.98 o
  -3   5  11       1244.66       1207.17         9.19 o
  -2   5  11        107.82        101.61         1.74 o
  -1   5  11        327.55        357.23         3.45 o
   0   5  11        405.89        436.09         3.53 o
   1   5  11        138.53        146.31         1.67 o
   2   5  11        825.93        831.95         7.74 o
   3   5  11        102.99         90.97         1.96 o
   4   5  11        107.74        108.93         3.00 o
   5   5  11        319.40        341.36         3.92 o
   6   5  11         21.25         25.95         1.03 o
   7   5  11       1006.87        973.39         8.65 o
   8   5  11          3.24          2.63         1.25 o
   9   5  11         12.09         10.61         1.77 o
  10   5  11        170.75        169.26         4.92 o
 -10   6  11        272.35        300.89         5.91 o
  -9   6  11         15.12          8.89         1.70 o
  -8   6  11        279.84        260.11         4.49 o
  -7   6  11        135.96        136.19         2.90 o
  -6   6  11        231.43        237.47         3.84 o
  -5   6  11         90.57        108.11         2.10 o
  -4   6  11         61.94         70.81         1.60 o
  -3   6  11        364.98        360.42         3.55 o
  -2   6  11          9.29          4.51         0.70 o
  -1   6  11       2766.32       2888.84        19.11 o
   0   6  11       1006.04       1008.45         6.81 o
   1   6  11        223.25        224.09         1.95 o
   2   6  11        779.71        720.81         6.94 o
   3   6  11       1880.69       1759.69        15.15 o
   4   6  11        861.27        770.27         7.55 o
   5   6  11         83.04         75.32         2.12 o
   6   6  11        193.17        177.56         3.50 o
   7   6  11         11.64         21.25         1.46 o
   8   6  11         19.40         28.08         2.22 o
   9   6  11         79.62         79.14         2.44 o
 -10   7  11         75.75         65.36         3.29 o
  -9   7  11          5.15          2.08         1.63 o
  -8   7  11          8.53         13.61         1.75 o
  -7   7  11         29.90         29.94         1.80 o
  -6   7  11        271.91        245.77         3.75 o
  -5   7  11        266.74        266.01         4.06 o
  -4   7  11        761.49        799.72         6.66 o
  -3   7  11          9.42          8.38         0.86 o
  -2   7  11          1.24          1.94         0.78 o
  -1   7  11         48.87         55.41         1.22 o
   0   7  11        106.79        111.63         1.62 o
   1   7  11        794.92        736.29         4.98 o
   2   7  11         33.73         28.70         1.30 o
   3   7  11        814.53        810.44         7.84 o
   4   7  11       1248.11       1161.13        10.68 o
   5   7  11          0.02         -0.65         1.10 o
   6   7  11         52.20         60.42         1.41 o
   7   7  11        155.94        146.10         2.99 o
   8   7  11        252.70        243.37         3.75 o
   9   7  11          7.35          4.03         1.51 o
  -9   8  11        229.75        240.92         4.99 o
  -8   8  11          0.40         -0.19         1.49 o
  -7   8  11         55.75         70.00         2.57 o
  -6   8  11        462.44        451.03         5.46 o
  -5   8  11       1038.87        947.53         9.19 o
  -4   8  11         81.27        104.31         2.11 o
  -3   8  11         76.09         83.29         1.77 o
  -2   8  11         39.39         43.37         1.31 o
  -1   8  11        136.89        126.47         1.94 o
   0   8  11        259.01        246.48         2.50 o
   1   8  11       2062.57       2011.00        13.70 o
   2   8  11        154.86        161.64         2.01 o
   3   8  11          0.97          2.99         1.03 o
   4   8  11        729.73        688.82         6.54 o
   5   8  11         57.25         40.37         1.66 o
   6   8  11        135.93        142.05         2.73 o
   7   8  11          4.76          1.93         1.15 o
   8   8  11        132.70        139.94         3.05 o
   9   8  11         91.43         80.14         2.53 o
  -9   9  11        192.91        197.64         4.28 o
  -8   9  11         92.62         60.69         2.68 o
  -7   9  11         12.93         11.76         1.55 o
  -6   9  11         10.19         22.39         1.65 o
  -5   9  11       1428.30       1426.65        15.07 o
  -4   9  11       1264.40       1203.20        11.11 o
  -3   9  11         46.32         40.92         1.46 o
  -2   9  11         49.24         72.00         1.68 o
  -1   9  11        208.11        229.03         2.74 o
   0   9  11        346.03        331.95         3.41 o
   1   9  11        841.25        813.34         6.14 o
   2   9  11       1198.17       1178.70         9.07 o
   3   9  11         19.25         18.20         1.24 o
   4   9  11        419.17        418.13         4.39 o
   5   9  11        272.12        295.25         3.62 o
   6   9  11          3.07          3.45         1.12 o
   7   9  11        380.14        379.22         5.49 o
   8   9  11        273.04        293.13         4.28 o
   9   9  11          0.93          2.11         1.42 o
  -9  10  11          7.53         10.60         2.11 o
  -8  10  11         11.24          5.02         1.74 o
  -7  10  11        139.42        150.85         3.64 o
  -6  10  11        350.82        316.63         4.51 o
  -5  10  11        370.61        349.44         4.65 o
  -4  10  11        273.51        289.45         5.52 o
  -3  10  11       2927.98       2795.48        21.61 o
  -2  10  11         93.24         94.68         2.06 o
  -1  10  11        296.67        308.47         3.37 o
   0  10  11       1206.29       1184.05         9.26 o
   1  10  11        221.02        242.80         3.10 o
   2  10  11       2527.69       2513.94        18.15 o
   3  10  11       1328.44       1276.20         9.85 o
   4  10  11         66.58         72.87         1.61 o
   5  10  11        589.70        640.20         6.25 o
   6  10  11        717.85        760.37         7.85 o
   7  10  11         63.40         53.94         2.02 o
   8  10  11         67.86         61.06         2.75 o
  -8  11  11          4.07          7.02         1.74 o
  -7  11  11         21.21          9.87         1.64 o
  -6  11  11         45.69         48.09         2.15 o
  -5  11  11          0.52          5.17         1.38 o
  -4  11  11        530.97        524.95         6.05 o
  -3  11  11         35.99         47.41         1.92 o
  -2  11  11        535.04        576.87         5.73 o
  -1  11  11        813.03        761.90         6.56 o
   0  11  11        110.78        109.40         2.17 o
   1  11  11        648.03        654.04         6.82 o
   2  11  11          0.57         -0.27         1.10 o
   3  11  11        632.33        623.34         6.07 o
   4  11  11        205.80        178.00         2.82 o
   5  11  11         51.87         48.02         2.05 o
   6  11  11         45.64         47.14         2.53 o
   7  11  11          2.96          3.23         1.31 o
   8  11  11         28.84         30.33         1.87 o
  -8  12  11          5.66          2.91         1.75 o
  -7  12  11         36.44         28.96         2.01 o
  -6  12  11        378.32        349.95         5.00 o
  -5  12  11        543.48        552.53         6.50 o
  -4  12  11         86.11        103.99         2.88 o
  -3  12  11        128.00        132.13         2.83 o
  -2  12  11         38.36         35.03         1.65 o
  -1  12  11        105.10        118.91         2.77 o
   0  12  11         39.52         34.70         1.60 o
   1  12  11         73.00         62.61         2.07 o
   2  12  11        685.30        635.87         7.35 o
   3  12  11        254.65        230.55         3.25 o
   4  12  11          6.14          7.79         1.21 o
   5  12  11         31.03         36.38         1.77 o
   6  12  11         41.59         47.53         2.03 o
   7  12  11          0.60         -1.12         1.26 o
  -7  13  11         26.34         16.10         1.80 o
  -6  13  11          8.86          1.92         1.81 o
  -5  13  11         88.77        104.41         3.29 o
  -4  13  11         33.76         24.49         1.71 o
  -3  13  11        187.04        198.89         3.46 o
  -2  13  11        160.24        156.21         3.31 o
  -1  13  11        349.62        314.98         4.24 o
   0  13  11        119.72        110.06         3.71 o
   1  13  11       1210.12       1139.52        11.93 o
   2  13  11        490.69        441.16         5.87 o
   3  13  11        274.55        246.85         3.79 o
   4  13  11         46.35         46.69         2.00 o
   5  13  11        753.50        748.18         7.99 o
   6  13  11         29.58         34.89         1.91 o
   7  13  11         19.99         19.00         1.83 o
  -6  14  11        527.05        541.32         7.42 o
  -5  14  11        275.08        283.39         4.68 o
  -4  14  11         42.08         50.26         2.21 o
  -3  14  11          9.33          7.49         1.62 o
  -2  14  11         24.81         21.06         1.77 o
  -1  14  11          3.85          6.95         1.34 o
   0  14  11        492.60        476.43         6.32 o
   1  14  11          3.27          0.39         1.41 o
   2  14  11        135.15        107.45         3.16 o
   3  14  11          3.20          3.85         1.47 o
   4  14  11        465.05        456.10         7.99 o
   5  14  11          9.74          8.17         1.62 o
   6  14  11        118.35        123.64         3.25 o
  -5  15  11         72.71         73.83         2.93 o
  -4  15  11         12.63         11.07         1.80 o
  -3  15  11        111.50        121.45         3.29 o
  -2  15  11        222.19        231.21         5.29 o
  -1  15  11         11.23          9.49         1.62 o
   0  15  11        256.36        263.58         4.55 o
   1  15  11         85.70         85.87         2.58 o
   2  15  11        171.15        186.15         4.33 o
   3  15  11         31.45         29.63         2.35 o
   4  15  11        101.75        107.96         3.80 o
   5  15  11          0.02         -0.68         1.98 o
  -4  16  11         11.26         14.88         1.96 o
  -3  16  11          4.39          1.02         1.63 o
  -2  16  11        256.20        277.36         5.45 o
  -1  16  11         34.24         33.85         2.54 o
   0  16  11        271.33        287.18         4.86 o
   1  16  11          5.36          6.56         1.99 o
   2  16  11         73.97         57.01         2.53 o
   3  16  11         45.57         56.68         2.88 o
   4  16  11          4.73          5.56         1.88 o
  -3  17  11          2.56          6.49         1.81 o
  -2  17  11        113.38        112.00         3.75 o
  -1  17  11          1.01          0.49         2.54 o
   0  17  11         23.68         22.99         2.28 o
   1  17  11         26.90         28.02         2.11 o
   2  17  11         16.22         15.14         2.20 o
 -10   0  12         95.89         80.66         6.72 o
  -8   0  12         64.29         56.37         3.91 o
  -6   0  12       1496.49       1482.06        14.25 o
  -4   0  12        968.79        795.31         8.09 o
  -2   0  12       3303.67       2915.89        28.85 o
   0   0  12        967.85       1114.76        10.38 o
   2   0  12       1344.97       1444.80        14.45 o
   4   0  12       1413.40       1319.14        12.26 o
   6   0  12        149.54        151.65         4.01 o
   8   0  12       2699.13       2498.93        30.51 o
  10   0  12        463.71        447.15         9.92 o
 -10   1  12         94.65        126.97         6.34 o
  -9   1  12          2.51          6.53         1.98 o
  -8   1  12         35.30         38.36         1.92 o
  -7   1  12          5.53          6.80         1.11 o
  -6   1  12          0.01          1.82         0.82 o
  -5   1  12         37.88         26.02         1.00 o
  -4   1  12          4.39          3.14         0.61 o
  -3   1  12          1.52          1.11         0.65 o
  -2   1  12         16.94         14.88         0.83 o
  -1   1  12         49.40         47.10         1.08 o
   0   1  12        102.51        121.77         2.09 o
   1   1  12       1865.20       2023.73        13.47 o
   2   1  12       2433.79       2412.67        15.67 o
   3   1  12        829.51        938.64         6.30 o
   4   1  12         77.72         80.86         1.20 o
   5   1  12         18.61         26.36         1.00 o
   6   1  12        509.28        521.36         5.10 o
   7   1  12          3.83          4.36         1.18 o
   8   1  12         55.60         43.81         1.89 o
   9   1  12        362.35        342.28         4.77 o
  10   1  12        143.21        177.20         3.83 o
 -10   2  12          2.00          1.18         2.02 o
  -9   2  12         33.44         33.11         2.67 o
  -8   2  12        141.68        164.16         3.82 o
  -7   2  12        280.13        234.71         2.98 o
  -6   2  12         94.87         82.80         1.66 o
  -5   2  12        412.64        381.45         3.53 o
  -4   2  12        379.06        366.96         3.32 o
  -3   2  12         36.59         65.03         1.59 o
  -2   2  12         64.81         64.40         1.58 o
  -1   2  12        745.05        807.54         6.65 o
   0   2  12         27.37         61.91         1.24 o
   1   2  12         76.87         60.92         1.41 o
   2   2  12          6.73         15.96         0.56 o
   3   2  12       1130.18       1179.25         8.25 o
   4   2  12          1.62          0.76         0.55 o
   5   2  12          8.01         11.37         0.78 o
   6   2  12        306.58        309.80         3.58 o
   7   2  12         25.38         10.26         1.49 o
   8   2  12         82.12        105.37         2.53 o
   9   2  12          5.29          3.69         1.35 o
  10   2  12          1.64          1.42         1.56 o
 -10   3  12        255.86        247.74         5.91 o
  -9   3  12        258.59        316.24         5.66 o
  -8   3  12        144.45        163.31         3.92 o
  -7   3  12        737.05        690.79         7.23 o
  -6   3  12        475.67        418.47         4.19 o
  -5   3  12       1607.90       1678.59        11.76 o
  -4   3  12       1183.53       1205.42         9.17 o
  -3   3  12        234.10        238.57         2.40 o
  -2   3  12        183.65        206.20         2.13 o
  -1   3  12       1324.92       1354.39         9.33 o
   0   3  12        503.00        537.11         4.33 o
   1   3  12        429.79        458.25         4.88 o
   2   3  12          0.86          1.18         0.86 o
   3   3  12        201.25        206.07         2.60 o
   4   3  12          8.89         10.96         1.06 o
   5   3  12         35.68         47.35         1.18 o
   6   3  12          1.22          1.61         0.77 o
   7   3  12        125.78        133.97         2.42 o
   8   3  12         26.91         33.53         2.80 o
   9   3  12          9.32          5.27         1.51 o
  10   3  12         25.16         24.81         2.00 o
 -10   4  12         82.82         56.50         2.94 o
  -9   4  12         59.52         48.34         2.67 o
  -8   4  12          8.42          6.27         1.74 o
  -7   4  12        143.97        163.55         3.07 o
  -6   4  12         67.98         53.98         1.61 o
  -5   4  12         76.65         75.63         1.72 o
  -4   4  12          2.79          1.09         0.74 o
  -3   4  12        373.64        412.93         3.86 o
  -2   4  12        911.09        950.77         7.39 o
  -1   4  12         33.85         32.95         0.85 o
   0   4  12        498.80        484.16         4.08 o
   1   4  12          0.01          1.13         0.44 o
   2   4  12       1647.17       1568.66        12.39 o
   3   4  12        114.04         77.29         1.86 o
   4   4  12       4645.87       4770.77        38.61 o
   5   4  12         83.03         81.75         2.16 o
   6   4  12         99.07        105.61         2.57 o
   7   4  12        369.19        371.56         4.23 o
   8   4  12        175.75        182.99         3.25 o
   9   4  12         11.50         20.23         1.81 o
 -10   5  12          0.62          2.38         1.89 o
  -9   5  12         18.63         13.28         2.05 o
  -8   5  12        387.52        424.71         5.97 o
  -7   5  12        114.17         98.73         2.84 o
  -6   5  12       2570.71       2499.16        21.12 o
  -5   5  12        268.91        342.74         3.63 o
  -4   5  12        535.09        518.76         4.72 o
  -3   5  12         54.06         60.54         1.51 o
  -2   5  12        375.43        354.40         3.23 o
  -1   5  12       1380.13       1486.84        10.28 o
   0   5  12       1176.81       1199.28         7.94 o
   1   5  12        570.98        530.03         4.08 o
   2   5  12        429.81        360.46         5.28 o
   3   5  12         11.16         15.74         1.14 o
   4   5  12         39.47         56.22         1.89 o
   5   5  12        234.10        236.24         3.18 o
   6   5  12          1.57          2.63         0.75 o
   7   5  12        127.06        122.72         2.32 o
   8   5  12         14.32         25.80         1.59 o
   9   5  12         77.47         63.63         2.57 o
 -10   6  12          5.14          2.74         2.31 o
  -9   6  12         57.03         65.51         3.10 o
  -8   6  12         98.29         79.60         2.79 o
  -7   6  12        226.10        268.91         4.05 o
  -6   6  12          3.88          6.50         1.32 o
  -5   6  12        205.61        192.35         2.79 o
  -4   6  12        693.71        671.89         5.45 o
  -3   6  12        155.82        130.22         2.32 o
  -2   6  12        113.17        107.26         1.94 o
  -1   6  12        807.47        795.83         5.98 o
   0   6  12         12.96         40.20         1.01 o
   1   6  12        775.48        918.49         6.60 o
   2   6  12          4.88         11.04         1.09 o
   3   6  12          1.69         -0.20         1.09 o
   4   6  12          3.72          1.01         1.02 o
   5   6  12        374.33        351.22         6.51 o
   6   6  12         88.06         70.12         1.72 o
   7   6  12         39.10         39.61         1.67 o
   8   6  12        542.79        528.15         6.21 o
   9   6  12         23.63         25.22         1.88 o
  -9   7  12        452.90        442.93         7.24 o
  -8   7  12          2.20         -1.45         1.45 o
  -7   7  12        173.29        190.78         5.81 o
  -6   7  12          1.16         -1.24         1.24 o
  -5   7  12       1260.70       1181.84        10.95 o
  -4   7  12        546.39        578.33         5.23 o
  -3   7  12        402.62        412.76         4.03 o
  -2   7  12        335.16        338.09         3.43 o
  -1   7  12         61.55         82.55         1.47 o
   0   7  12        756.58        804.50         5.69 o
   1   7  12        108.15         88.82         1.63 o
   2   7  12         80.01         65.81         2.24 o
   3   7  12        596.48        592.69         6.20 o
   4   7  12        263.00        264.52         3.68 o
   5   7  12         58.94         49.99         1.90 o
   6   7  12        273.49        249.55         3.83 o
   7   7  12        238.97        245.56         3.93 o
   8   7  12          0.09          0.06         1.14 o
   9   7  12        145.91        162.65         3.06 o
  -9   8  12        140.53        168.26         7.70 o
  -8   8  12         53.09         50.76         2.46 o
  -7   8  12          2.34          2.67         1.39 o
  -6   8  12        267.10        210.07         3.69 o
  -5   8  12        223.69        207.18         3.43 o
  -4   8  12        743.75        677.41         5.98 o
  -3   8  12        187.16        228.55         2.94 o
  -2   8  12          6.27          3.87         1.08 o
  -1   8  12       1014.29        975.34         7.76 o
   0   8  12         21.99         27.82         0.93 o
   1   8  12        103.57         95.56         1.62 o
   2   8  12       1153.36       1217.27        11.88 o
   3   8  12         18.05         16.96         1.21 o
   4   8  12        557.98        562.94         6.15 o
   5   8  12       1387.84       1303.76        12.11 o
   6   8  12        851.49        877.26         7.05 o
   7   8  12         16.01         18.96         1.31 o
   8   8  12        206.73        199.51         3.83 o
   9   8  12         89.48        109.08         2.81 o
  -9   9  12          0.00         -0.97         1.95 o
  -8   9  12          3.44          5.81         1.68 o
  -7   9  12        226.03        233.60         3.96 o
  -6   9  12        103.02         89.90         2.66 o
  -5   9  12         20.63         30.72         1.74 o
  -4   9  12        234.87        241.19         3.61 o
  -3   9  12          3.12          3.45         0.96 o
  -2   9  12         14.70          6.51         0.95 o
  -1   9  12       1145.75       1146.14         9.00 o
   0   9  12        302.35        316.24         3.58 o
   1   9  12        247.55        216.88         2.46 o
   2   9  12         58.85         51.52         1.34 o
   3   9  12        132.38        119.19         2.83 o
   4   9  12         43.25         40.15         1.80 o
   5   9  12       1591.82       1611.94        14.63 o
   6   9  12         36.08         42.09         1.67 o
   7   9  12          4.43         11.49         1.63 o
   8   9  12          8.64          7.39         1.34 o
  -8  10  12         31.25         47.79         3.38 o
  -7  10  12        112.45        126.66         3.06 o
  -6  10  12        441.16        419.45         5.44 o
  -5  10  12        115.41        104.66         2.65 o
  -4  10  12        274.87        307.21         4.30 o
  -3  10  12       1197.10       1113.59         9.62 o
  -2  10  12        470.30        469.25         4.58 o
  -1  10  12          0.23          1.74         0.96 o
   0  10  12        836.67        873.85         7.70 o
   1  10  12       1038.44        970.17         8.55 o
   2  10  12         46.90         63.01         1.75 o
   3  10  12          0.14          2.60         0.83 o
   4  10  12         60.84         59.99         2.11 o
   5  10  12          1.49          0.25         1.02 o
   6  10  12         19.87         16.99         1.51 o
   7  10  12         32.86         41.40         1.91 o
   8  10  12         37.56         40.20         2.88 o
  -8  11  12         32.99         32.77         2.69 o
  -7  11  12        246.49        255.67         6.09 o
  -6  11  12        371.68        344.91         4.88 o
  -5  11  12       1019.35        940.29         9.50 o
  -4  11  12         34.02         38.74         2.61 o
  -3  11  12        223.06        220.46         3.54 o
  -2  11  12        226.04        214.06         3.34 o
  -1  11  12        661.33        654.08         6.91 o
   0  11  12          9.77         11.96         1.31 o
   1  11  12        689.52        660.52         6.44 o
   2  11  12        534.04        558.78         6.13 o
   3  11  12         20.20         24.15         1.35 o
   4  11  12       2749.90       2801.56        21.93 o
   5  11  12         43.14         58.90         2.70 o
   6  11  12        107.80        111.92         3.35 o
   7  11  12         40.58         46.56         2.00 o
  -7  12  12          3.91         11.09         1.89 o
  -6  12  12          6.43          5.50         1.56 o
  -5  12  12          0.66          1.08         1.45 o
  -4  12  12        580.18        597.37         6.76 o
  -3  12  12        319.34        286.22         4.53 o
  -2  12  12        683.82        727.37        10.93 o
  -1  12  12        618.21        586.72         6.35 o
   0  12  12         48.69         58.47         3.71 o
   1  12  12       2154.13       2129.56        17.12 o
   2  12  12         94.06         89.51         2.40 o
   3  12  12        728.64        740.45         7.08 o
   4  12  12        183.44        167.17         2.92 o
   5  12  12        414.31        412.75         5.19 o
   6  12  12        257.90        260.68         6.37 o
   7  12  12         12.70         20.61         1.83 o
  -7  13  12         20.60         24.25         2.20 o
  -6  13  12        245.52        272.45         4.92 o
  -5  13  12         34.31         28.06         2.12 o
  -4  13  12        141.55        135.61         3.89 o
  -3  13  12        183.83        187.24         4.21 o
  -2  13  12        103.06         77.65         2.58 o
  -1  13  12        104.07        105.16         2.87 o
   0  13  12         38.03         38.34         2.10 o
   1  13  12        510.03        498.40         5.89 o
   2  13  12         36.75         41.18         2.03 o
   3  13  12        100.76        109.54         2.62 o
   4  13  12        307.77        304.81         5.15 o
   5  13  12         68.62         57.29         2.17 o
   6  13  12        119.58        138.22         3.04 o
  -6  14  12         34.97         20.91         2.20 o
  -5  14  12          5.19          3.54         1.70 o
  -4  14  12        213.74        212.32         4.18 o
  -3  14  12        324.96        334.80         5.18 o
  -2  14  12         21.48         33.35         1.99 o
  -1  14  12         69.85         87.77         3.07 o
   0  14  12        479.46        452.41         6.29 o
   1  14  12         33.86         40.21         1.98 o
   2  14  12         58.84         60.46         2.43 o
   3  14  12          0.01          1.50         1.96 o
   4  14  12          0.03         -0.50         1.66 o
   5  14  12         75.38         75.94         2.98 o
  -5  15  12        163.07        156.29         3.86 o
  -4  15  12         10.20         13.48         1.91 o
  -3  15  12         13.18         16.43         1.90 o
  -2  15  12        109.41        103.87         3.41 o
  -1  15  12          1.29          3.05         1.70 o
   0  15  12        119.64        112.24         3.07 o
   1  15  12        113.03        114.80         3.42 o
   2  15  12        246.39        236.40         5.00 o
   3  15  12        228.88        242.19         4.91 o
   4  15  12         17.05         18.93         2.09 o
   5  15  12         11.11         16.89         2.08 o
  -4  16  12        125.73        162.15         3.88 o
  -3  16  12        115.07        105.48         3.24 o
  -2  16  12         56.11         50.25         2.85 o
  -1  16  12        502.32        550.26         8.21 o
   0  16  12         67.10         64.03         2.66 o
   1  16  12        105.71        114.68         5.53 o
   2  16  12          2.61         -0.82         2.12 o
   3  16  12         83.34         90.27         3.41 o
  -2  17  12        189.88        228.40         5.12 o
  -1  17  12          7.60          9.60         2.06 o
   0  17  12         64.30         66.67         3.11 o
   1  17  12         13.33          3.11         2.10 o
  -9   0  13         41.66         35.51         4.77 o
  -7   0  13        483.35        466.46         6.54 o
  -5   0  13       2252.90       2150.22        22.16 o
  -3   0  13        119.76        138.30         2.82 o
  -1   0  13         77.57         70.50         1.85 o
   1   0  13        254.41        209.50         2.76 o
   3   0  13        276.75        347.50         4.04 o
   5   0  13         11.52         12.77         1.78 o
   7   0  13        728.06        831.02        11.82 o
   9   0  13        140.26        160.71         6.16 o
 -10   1  13        189.20        221.12        12.64 o
  -9   1  13         15.25         16.07         2.95 o
  -8   1  13         66.51         69.27         2.78 o
  -7   1  13         68.56         59.92         1.82 o
  -6   1  13        241.32        238.14         3.16 o
  -5   1  13        763.88        783.12         6.51 o
  -4   1  13         53.21         57.05         1.84 o
  -3   1  13        262.79        270.58         2.77 o
  -2   1  13       1911.68       1753.89        12.70 o
  -1   1  13        106.13         82.15         1.51 o
   0   1  13       1990.02       1925.42        13.63 o
   1   1  13       2349.58       2383.99        17.35 o
   2   1  13        178.17        160.91         1.82 o
   3   1  13       1356.64       1429.63         9.30 o
   4   1  13         24.51         31.56         0.99 o
   5   1  13        862.73        816.49         6.60 o
   6   1  13        663.50        653.09         6.73 o
   7   1  13         30.46         11.60         1.30 o
   8   1  13         10.31         12.04         1.42 o
   9   1  13         33.31         37.17         1.93 o
 -10   2  13          2.99          2.93         2.76 o
  -9   2  13          4.81         17.73         2.36 o
  -8   2  13         31.79         33.91         2.23 o
  -7   2  13        382.77        341.32         4.40 o
  -6   2  13        155.23        164.52         2.52 o
  -5   2  13        538.51        525.87         4.50 o
  -4   2  13       1710.69       1661.97        11.57 o
  -3   2  13        548.69        542.14         4.39 o
  -2   2  13        154.66        140.69         1.75 o
  -1   2  13        388.67        391.89         4.29 o
   0   2  13        308.36        279.41         3.09 o
   1   2  13        804.77        806.71         5.89 o
   2   2  13         21.63         17.54         0.63 o
   3   2  13        111.75        107.63         1.98 o
   4   2  13       1106.91       1101.20         8.40 o
   5   2  13        405.45        364.02         3.53 o
   6   2  13        691.03        682.42         6.35 o
   7   2  13        479.31        463.81         5.41 o
   8   2  13        909.07        881.61         8.94 o
   9   2  13        160.99        170.18         3.67 o
 -10   3  13         42.06         59.74         3.48 o
  -9   3  13          0.05          0.30         2.07 o
  -8   3  13          0.84          4.35         1.68 o
  -7   3  13        203.48        192.36         3.65 o
  -6   3  13        349.39        331.04         3.91 o
  -5   3  13        665.72        677.04         5.91 o
  -4   3  13        275.17        296.07         3.07 o
  -3   3  13        887.92        947.85         7.41 o
  -2   3  13        500.39        420.48         3.77 o
  -1   3  13       1269.81       1367.28         9.49 o
   0   3  13        291.20        293.42         3.31 o
   1   3  13        125.29        135.99         1.99 o
   2   3  13       3392.94       3422.35        23.93 o
   3   3  13       1149.93       1130.13        10.17 o
   4   3  13        534.40        504.12         5.38 o
   5   3  13        708.45        703.24         5.83 o
   6   3  13        311.44        288.37         3.56 o
   7   3  13         24.95         39.83         1.72 o
   8   3  13         30.26         35.34         1.80 o
   9   3  13         11.99         10.77         2.11 o
 -10   4  13          0.01          1.61         1.93 o
  -9   4  13         34.99         39.84         2.59 o
  -8   4  13          8.47          7.95         1.79 o
  -7   4  13        108.00        106.99         2.93 o
  -6   4  13          0.04          0.23         1.37 o
  -5   4  13        617.39        535.80         5.53 o
  -4   4  13         98.57        105.28         1.88 o
  -3   4  13         82.75         78.19         1.69 o
  -2   4  13         53.51         54.93         1.17 o
  -1   4  13        397.33        393.51         3.41 o
   0   4  13         36.54         51.13         1.24 o
   1   4  13        329.04        354.79         3.00 o
   2   4  13          5.61          2.69         0.90 o
   3   4  13       1685.30       1729.78        14.93 o
   4   4  13        318.95        325.32         4.05 o
   5   4  13        100.83         79.51         2.15 o
   6   4  13          4.34          5.22         0.83 o
   7   4  13         91.66         85.21         2.07 o
   8   4  13        781.28        821.74         8.50 o
   9   4  13         25.68         23.25         1.85 o
 -10   5  13          8.12         10.86         2.17 o
  -9   5  13          0.46         -0.54         1.66 o
  -8   5  13          8.06         13.00         2.08 o
  -7   5  13          4.22          0.49         2.05 o
  -6   5  13        689.64        684.54         7.19 o
  -5   5  13        181.75        176.42         3.66 o
  -4   5  13        356.12        318.32         3.42 o
  -3   5  13       1001.96       1018.57         8.62 o
  -2   5  13        497.85        475.92         4.07 o
  -1   5  13       2051.95       2022.94        15.63 o
   0   5  13         21.75         12.87         0.69 o
   1   5  13         30.68         23.86         0.81 o
   2   5  13       2110.11       2164.05        18.27 o
   3   5  13       1346.43       1352.32        12.49 o
   4   5  13        108.74         94.54         2.23 o
   5   5  13        576.23        579.17         5.79 o
   6   5  13        852.17        778.37         8.64 o
   7   5  13         13.81         12.10         1.47 o
   8   5  13          7.17         11.62         1.52 o
   9   5  13         37.52         34.96         2.05 o
  -9   6  13         45.40         46.54         2.84 o
  -8   6  13        163.47        149.13         4.44 o
  -7   6  13          1.13          0.88         1.44 o
  -6   6  13        231.39        224.69         3.62 o
  -5   6  13          5.77          3.57         1.00 o
  -4   6  13        142.48        135.14         2.36 o
  -3   6  13         42.56         49.69         1.43 o
  -2   6  13        293.92        328.74         3.37 o
  -1   6  13        511.68        494.61         4.14 o
   0   6  13       3387.50       3332.78        21.93 o
   1   6  13          1.11          2.87         0.76 o
   2   6  13       1053.81       1020.12         8.69 o
   3   6  13         82.30        108.22         2.34 o
   4   6  13        240.81        232.03         3.40 o
   5   6  13         43.79         47.29         1.87 o
   6   6  13         71.35         62.81         2.16 o
   7   6  13          0.96          2.74         1.06 o
   8   6  13          8.92         14.81         1.76 o
   9   6  13        152.52        155.15         4.00 o
  -9   7  13         18.07         17.26         2.77 o
  -8   7  13          8.91         10.49         2.22 o
  -7   7  13        117.85        104.41         3.00 o
  -6   7  13         62.72         83.11         2.40 o
  -5   7  13        486.67        431.08         5.19 o
  -4   7  13         63.80         55.89         1.61 o
  -3   7  13        427.60        470.73         4.49 o
  -2   7  13        585.15        559.77         5.00 o
  -1   7  13         11.62         17.03         1.04 o
   0   7  13         20.09         12.97         1.12 o
   1   7  13         54.40         57.52         1.89 o
   2   7  13          0.14          0.86         0.68 o
   3   7  13        328.88        315.11         4.09 o
   4   7  13        307.28        323.12         4.24 o
   5   7  13         78.54         88.89         3.79 o
   6   7  13        137.45        117.51         2.78 o
   7   7  13        134.78        139.76         2.69 o
   8   7  13         24.04         28.18         2.19 o
   9   7  13         83.66        102.07         2.96 o
  -9   8  13         77.56        106.61         3.78 o
  -8   8  13         27.97         39.52         2.61 o
  -7   8  13         37.49         33.62         2.13 o
  -6   8  13         77.37         78.22         2.45 o
  -5   8  13        108.87        116.42         2.79 o
  -4   8  13        414.71        450.29         4.50 o
  -3   8  13        158.75        131.24         2.17 o
  -2   8  13         14.94         15.90         1.14 o
  -1   8  13         13.52         13.25         1.07 o
   0   8  13       2286.05       2363.06        18.23 o
   1   8  13        220.85        191.68         2.33 o
   2   8  13         80.65         66.85         1.38 o
   3   8  13       1298.38       1313.72        12.20 o
   4   8  13         12.79         19.17         1.46 o
   5   8  13         76.06         72.07         2.42 o
   6   8  13        785.40        706.68         7.02 o
   7   8  13          0.01          0.70         1.01 o
   8   8  13         28.17         29.44         1.58 o
  -8   9  13         51.78         41.92         2.73 o
  -7   9  13          0.03         -0.50         2.30 o
  -6   9  13        161.03        147.98         3.41 o
  -5   9  13        221.42        236.12         5.15 o
  -4   9  13        208.87        216.72         3.78 o
  -3   9  13         28.63         22.62         1.34 o
  -2   9  13        399.39        415.92         5.37 o
  -1   9  13       1248.15       1178.51         9.91 o
   0   9  13        765.35        709.63         6.98 o
   1   9  13        320.99        309.68         3.97 o
   2   9  13       1270.98       1310.75        11.67 o
   3   9  13          0.20          0.31         0.69 o
   4   9  13          1.41          0.98         1.28 o
   5   9  13         51.06         58.65         2.22 o
   6   9  13         37.19         32.73         2.14 o
   7   9  13        112.86         98.22         3.19 o
   8   9  13         11.87         18.61         1.53 o
  -8  10  13        438.93        466.55         7.61 o
  -7  10  13         52.23         28.63         2.18 o
  -6  10  13        128.12        131.61         3.35 o
  -5  10  13        428.37        449.81         7.33 o
  -4  10  13        659.83        593.07         7.19 o
  -3  10  13          4.74          9.64         1.28 o
  -2  10  13         82.05         59.11         1.83 o
  -1  10  13        341.35        324.89         3.80 o
   0  10  13         45.46         51.22         1.84 o
   1  10  13         97.49        104.01         2.38 o
   2  10  13        126.52        112.66         2.34 o
   3  10  13        963.60        935.91         8.09 o
   4  10  13          2.27          0.17         1.10 o
   5  10  13        946.60        988.10         8.83 o
   6  10  13         55.71         64.82         1.98 o
   7  10  13          9.77          5.70         2.22 o
   8  10  13          3.18          6.89         1.92 o
  -8  11  13         33.84         47.59         2.98 o
  -7  11  13          0.84          2.07         1.63 o
  -6  11  13         14.62         22.78         1.99 o
  -5  11  13        758.28        746.50         8.79 o
  -4  11  13        424.30        393.99         5.56 o
  -3  11  13        869.12        871.43         9.54 o
  -2  11  13          0.01         -0.82         1.17 o
  -1  11  13        232.26        252.88         4.88 o
   0  11  13       2464.10       2361.32        20.26 o
   1  11  13        326.97        287.17         4.01 o
   2  11  13         10.99          8.06         1.25 o
   3  11  13        489.72        456.53         6.17 o
   4  11  13        263.79        256.17         3.46 o
   5  11  13         11.94         11.88         1.31 o
   6  11  13          8.77          6.22         1.25 o
   7  11  13         21.49         22.36         1.62 o
  -7  12  13          4.46          5.51         1.98 o
  -6  12  13          1.18          1.01         1.70 o
  -5  12  13          2.00          4.06         1.80 o
  -4  12  13        187.76        136.65         5.72 o
  -3  12  13        109.79         74.69         2.89 o
  -2  12  13        231.29        237.18         3.65 o
  -1  12  13        982.98        985.27        10.60 o
   0  12  13         42.25         54.35         3.02 o
   1  12  13         68.47         83.08         2.36 o
   2  12  13        102.72        103.98         4.05 o
   3  12  13        125.50        118.18         2.64 o
   4  12  13          2.72          4.80         1.19 o
   5  12  13        132.67        136.70         3.81 o
   6  12  13        289.12        286.52         9.00 o
  -6  13  13        117.39        131.87         4.93 o
  -5  13  13        441.71        439.91         7.72 o
  -4  13  13         16.75         22.81         1.90 o
  -3  13  13          6.37          6.58         1.54 o
  -2  13  13         56.54         54.52         2.60 o
  -1  13  13        191.86        173.37         3.58 o
   0  13  13         21.21         16.65         1.66 o
   1  13  13        199.22        233.53         4.08 o
   2  13  13        104.04         94.16         2.79 o
   3  13  13        308.96        295.01         4.28 o
   4  13  13          4.36          5.78         1.47 o
   5  13  13         61.15         56.93         2.35 o
   6  13  13          2.91          1.71         1.46 o
  -6  14  13        113.73        105.92         3.43 o
  -5  14  13         32.40         36.29         2.54 o
  -4  14  13         71.96         51.31         2.80 o
  -3  14  13         48.56         38.47         2.20 o
  -2  14  13         30.76         28.42         2.24 o
  -1  14  13         43.39         49.92         2.31 o
   0  14  13        130.20        138.11         4.87 o
   1  14  13         19.36         23.33         1.87 o
   2  14  13         13.90         20.87         2.06 o
   3  14  13          2.77         -1.23         1.53 o
   4  14  13         18.70         18.45         1.99 o
   5  14  13          6.73          8.72         2.30 o
  -5  15  13        284.16        298.29         5.67 o
  -4  15  13        164.95        151.02         4.23 o
  -3  15  13        125.31        120.62         3.32 o
  -2  15  13          2.73          1.30         1.74 o
  -1  15  13         29.71         24.80         2.22 o
   0  15  13         10.13         10.98         1.67 o
   1  15  13         11.37         14.21         1.79 o
   2  15  13         82.91         79.81         2.80 o
   3  15  13         51.29         37.59         2.89 o
   4  15  13         16.64         34.31         2.65 o
  -3  16  13         17.61         23.53         2.44 o
  -2  16  13         18.73         21.80         2.33 o
  -1  16  13          2.05         -1.74         2.03 o
   0  16  13        138.78        134.53         3.47 o
   1  16  13        268.24        244.51         4.54 o
   2  16  13        164.87        178.56         3.60 o
   3  16  13        332.61        344.23         6.18 o
 -10   0  14        120.25        113.04         7.54 o
  -8   0  14         16.93         14.38         2.58 o
  -6   0  14        316.22        335.64         5.57 o
  -4   0  14          7.79         13.58         1.31 o
  -2   0  14          0.15          1.78         0.92 o
   0   0  14          1.20          2.06         0.95 o
   2   0  14        233.71        237.39         3.09 o
   4   0  14       4176.80       4076.78        35.67 o
   6   0  14          1.04         -0.46         1.49 o
   8   0  14        432.21        440.89         7.70 o
 -10   1  14          0.10         10.01         5.34 o
  -9   1  14        105.96        128.60        11.34 o
  -8   1  14        109.62        130.71         4.29 o
  -7   1  14         53.35         50.91         2.55 o
  -6   1  14       1528.95       1499.98        11.52 o
  -5   1  14        630.21        621.73         5.48 o
  -4   1  14         80.45         83.67         1.67 o
  -3   1  14        182.10        184.05         2.31 o
  -2   1  14        271.09        292.13         2.96 o
  -1   1  14       1773.49       1910.67        13.75 o
   0   1  14        388.05        393.99         3.54 o
   1   1  14        106.45        103.26         1.75 o
   2   1  14       2003.76       2069.24        12.61 o
   3   1  14       1135.81       1149.89         7.69 o
   4   1  14        292.51        275.53         2.87 o
   5   1  14        316.54        317.29         3.97 o
   6   1  14         82.09         82.90         2.19 o
   7   1  14        374.77        364.79         4.75 o
   8   1  14          0.02         -1.19         1.19 o
   9   1  14         19.09         23.48         2.31 o
 -10   2  14        111.32        135.38         5.72 o
  -9   2  14        156.37        174.57         4.23 o
  -8   2  14        121.88        144.32         4.21 o
  -7   2  14         68.32         69.62         2.17 o
  -6   2  14        262.35        274.53         3.98 o
  -5   2  14        106.09        110.50         1.96 o
  -4   2  14         28.67         22.41         1.07 o
  -3   2  14       1293.74       1358.74        10.23 o
  -2   2  14       4019.02       3897.02        27.12 o
  -1   2  14       2451.18       2438.85        17.31 o
   0   2  14        700.83        672.29         5.94 o
   1   2  14         99.90        103.74         2.06 o
   2   2  14        689.87        619.97         6.48 o
   3   2  14        537.54        535.55         5.54 o
   4   2  14        237.20        227.38         2.91 o
   5   2  14          9.44         12.55         0.92 o
   6   2  14        201.46        191.52         3.08 o
   7   2  14        196.33        197.03         3.27 o
   8   2  14         59.10         36.17         1.96 o
   9   2  14          1.15          2.99         1.80 o
 -10   3  14        127.69        150.73         6.97 o
  -9   3  14          0.13         -0.73         1.75 o
  -8   3  14         11.97          6.90         1.80 o
  -7   3  14        266.41        306.83         6.86 o
  -6   3  14         20.96         24.32         1.49 o
  -5   3  14         48.51         48.90         1.94 o
  -4   3  14        176.63        194.49         2.72 o
  -3   3  14        133.28        130.24         1.92 o
  -2   3  14        785.66        777.56         6.27 o
  -1   3  14          6.56          4.89         0.76 o
   0   3  14        204.88        175.09         1.95 o
   1   3  14        234.69        235.07         2.49 o
   2   3  14        320.40        345.19         3.80 o
   3   3  14         39.01         37.63         1.21 o
   4   3  14          1.92          3.42         0.76 o
   5   3  14       1946.08       1805.28        13.32 o
   6   3  14        671.24        729.44         6.78 o
   7   3  14         51.82         47.78         1.86 o
   8   3  14          1.01          0.90         1.24 o
   9   3  14          3.19          2.14         2.25 o
  -9   4  14          5.77         -0.11         1.77 o
  -8   4  14        235.33        225.01         4.70 o
  -7   4  14          3.63          1.85         1.60 o
  -6   4  14        183.56        168.78         2.99 o
  -5   4  14        170.49        182.61         3.47 o
  -4   4  14          7.72          9.29         1.27 o
  -3   4  14       1734.93       1688.49        13.43 o
  -2   4  14        366.48        389.97         4.02 o
  -1   4  14        134.17        131.44         1.87 o
   0   4  14        693.95        655.66         5.37 o
   1   4  14          6.89          7.07         0.62 o
   2   4  14       2054.41       2000.18        14.55 o
   3   4  14        379.37        338.68         4.67 o
   4   4  14        403.13        379.35         4.75 o
   5   4  14        199.50        174.82         3.05 o
   6   4  14        974.18        968.55         7.82 o
   7   4  14        277.17        274.21         4.65 o
   8   4  14        200.82        213.16         3.57 o
   9   4  14         64.97         76.51         4.04 o
  -9   5  14         58.11         67.83         3.17 o
  -8   5  14         39.27         36.77         2.43 o
  -7   5  14          0.84         -0.17         1.40 o
  -6   5  14        475.07        441.89         5.87 o
  -5   5  14        358.54        351.58         4.06 o
  -4   5  14         31.20         35.28         1.45 o
  -3   5  14        305.23        301.84         3.52 o
  -2   5  14        501.35        491.81         4.51 o
  -1   5  14         24.06         25.14         1.10 o
   0   5  14        485.63        521.45         4.20 o
   1   5  14         45.56         61.42         1.18 o
   2   5  14        138.48        137.98         2.82 o
   3   5  14        706.14        701.15         7.06 o
   4   5  14        848.77        853.15         8.35 o
   5   5  14        832.89        807.74        10.21 o
   6   5  14          4.68          3.79         0.78 o
   7   5  14        253.55        251.25         3.41 o
   8   5  14          4.82          5.06         1.89 o
   9   5  14        104.50        124.74         4.73 o
  -9   6  14          1.30         -1.32         1.83 o
  -8   6  14        292.65        312.35         5.73 o
  -7   6  14         95.93         77.70         2.74 o
  -6   6  14        436.56        416.83         5.72 o
  -5   6  14        431.20        434.00         4.74 o
  -4   6  14         24.44         23.13         1.22 o
  -3   6  14         10.95         12.71         1.32 o
  -2   6  14        733.32        721.56         6.53 o
  -1   6  14         54.20         54.94         1.99 o
   0   6  14       1200.16       1218.98         8.66 o
   1   6  14         62.50         58.59         1.30 o
   2   6  14        692.80        701.26         6.28 o
   3   6  14         61.28         55.98         1.88 o
   4   6  14        106.13         91.66         3.10 o
   5   6  14       4393.76       4279.34        35.27 o
   6   6  14       1632.94       1660.46        15.04 o
   7   6  14        322.11        326.22         4.00 o
   8   6  14          8.14          8.31         1.45 o
   9   6  14          0.44         -0.76         1.42 o
  -9   7  14         39.30         29.76         2.90 o
  -8   7  14        101.11        102.40         4.17 o
  -7   7  14        155.15        156.43         3.53 o
  -6   7  14        139.16        114.94         3.02 o
  -5   7  14        448.54        414.25         5.97 o
  -4   7  14        729.34        744.77         6.92 o
  -3   7  14       1338.78       1383.50        11.43 o
  -2   7  14          4.01          3.02         1.06 o
  -1   7  14        169.48        157.65         2.39 o
   0   7  14        331.38        366.96         3.87 o
   1   7  14       1853.20       1940.36        14.16 o
   2   7  14        500.02        478.17         4.27 o
   3   7  14        397.77        344.18         4.39 o
   4   7  14         66.33         73.34         2.21 o
   5   7  14         28.71         32.55         2.76 o
   6   7  14          1.97          3.80         1.47 o
   7   7  14        123.40        113.11         2.67 o
   8   7  14         46.32         61.57         2.27 o
  -9   8  14        124.43        153.80         4.45 o
  -8   8  14          1.37          2.77         1.97 o
  -7   8  14          1.05          0.20         1.54 o
  -6   8  14          0.31          1.15         1.44 o
  -5   8  14        113.75        125.45         3.01 o
  -4   8  14         94.57         68.64         2.12 o
  -3   8  14        228.28        208.68         3.46 o
  -2   8  14         45.46         40.91         1.52 o
  -1   8  14       2292.05       2293.85        17.86 o
   0   8  14         57.84         48.80         1.74 o
   1   8  14         61.46         62.52         1.48 o
   2   8  14          3.40          3.91         0.74 o
   3   8  14         67.97         75.25         2.19 o
   4   8  14        574.63        578.46         7.66 o
   5   8  14       1204.59       1129.99        11.48 o
   6   8  14         74.18         72.19         2.19 o
   7   8  14         29.41         26.60         1.78 o
   8   8  14         23.45         35.61         1.75 o
  -8   9  14         66.74         76.76         3.39 o
  -7   9  14        325.77        322.10         7.26 o
  -6   9  14          6.91          7.94         1.64 o
  -5   9  14        317.74        282.97         4.92 o
  -4   9  14         24.41          9.97         1.54 o
  -3   9  14         11.44         16.32         1.25 o
  -2   9  14        220.06        216.44         3.25 o
  -1   9  14          0.83          1.87         0.97 o
   0   9  14          5.09          2.80         1.09 o
   1   9  14          0.16         -0.08         1.03 o
   2   9  14         10.35         13.04         0.90 o
   3   9  14        582.12        575.55         5.62 o
   4   9  14       1016.01        991.37        10.71 o
   5   9  14          0.34         -1.28         1.44 o
   6   9  14        383.04        353.75         9.29 o
   7   9  14         51.49         48.29         1.95 o
   8   9  14         10.19          7.84         1.37 o
  -8  10  14          3.19          2.01         2.27 o
  -7  10  14         62.12         56.69         2.63 o
  -6  10  14         15.65         19.53         1.88 o
  -5  10  14          9.57         21.12         1.82 o
  -4  10  14        137.98        123.77         3.04 o
  -3  10  14        346.00        341.97         4.41 o
  -2  10  14        349.19        319.97         4.31 o
  -1  10  14        294.52        296.17         3.67 o
   0  10  14          3.58          5.72         1.26 o
   1  10  14        742.35        733.44         7.51 o
   2  10  14         59.62         48.86         1.73 o
   3  10  14        203.27        222.72         3.09 o
   4  10  14         41.60         38.32         1.93 o
   5  10  14        623.28        588.75         6.82 o
   6  10  14          9.13         15.08         1.24 o
   7  10  14        182.22        195.77         3.37 o
  -7  11  14         15.36         23.19         2.11 o
  -6  11  14        332.34        281.28         4.89 o
  -5  11  14        155.36        164.85         3.66 o
  -4  11  14        185.22        155.44         3.43 o
  -3  11  14        289.65        278.85         4.42 o
  -2  11  14         26.56         21.29         1.49 o
  -1  11  14        265.04        262.86         3.86 o
   0  11  14         36.18         45.87         1.88 o
   1  11  14        865.72        832.93         8.41 o
   2  11  14        142.90        150.44         3.13 o
   3  11  14          0.16          4.34         1.76 o
   4  11  14          0.15          1.06         1.06 o
   5  11  14          1.01          1.63         1.43 o
   6  11  14         22.45         27.72         1.57 o
   7  11  14          1.34          3.76         1.76 o
  -7  12  14         86.04         88.39         3.79 o
  -6  12  14         87.60         76.99         2.97 o
  -5  12  14        556.40        553.38         7.27 o
  -4  12  14         15.65         19.35         2.37 o
  -3  12  14          5.91          5.51         1.64 o
  -2  12  14        136.20        138.03         4.22 o
  -1  12  14          0.01          3.19         1.42 o
   0  12  14         33.05         29.93         1.87 o
   1  12  14          2.20          0.59         1.40 o
   2  12  14         81.60         78.33         2.20 o
   3  12  14        562.01        571.49         6.44 o
   4  12  14        107.89        124.72         2.71 o
   5  12  14         11.84         14.40         1.45 o
   6  12  14         44.90         46.81         2.01 o
  -6  13  14        296.68        237.67         5.12 o
  -5  13  14        111.28        108.47         3.25 o
  -4  13  14         26.76         18.76         1.87 o
  -3  13  14         30.59         31.06         2.01 o
  -2  13  14         51.26         43.52         2.48 o
  -1  13  14         65.33         62.14         2.43 o
   0  13  14         47.80         46.20         2.18 o
   1  13  14        188.46        211.85         3.92 o
   2  13  14        980.58        909.29         9.24 o
   3  13  14          3.09         -1.23         1.23 o
   4  13  14         12.20         15.22         1.66 o
   5  13  14         77.86         97.45         2.81 o
  -5  14  14          0.41          0.82         1.71 o
  -4  14  14         52.20         57.91         2.63 o
  -3  14  14         17.97         29.00         2.05 o
  -2  14  14         30.22         32.44         2.36 o
  -1  14  14          0.90         -0.05         1.47 o
   0  14  14        351.89        368.27         5.50 o
   1  14  14         81.56         65.02         2.52 o
   2  14  14          7.99         11.48         1.54 o
   3  14  14          7.79          7.70         1.59 o
   4  14  14        290.60        337.34         5.82 o
   5  14  14         33.13         27.33         2.26 o
  -4  15  14         30.37         32.59         2.47 o
  -3  15  14        313.84        327.33         6.09 o
  -2  15  14          3.64          0.84         1.75 o
  -1  15  14        100.25         94.63         3.38 o
   0  15  14         63.79         62.34         2.60 o
   1  15  14         32.41         26.49         2.03 o
   2  15  14         23.06         25.05         1.83 o
   3  15  14         48.85         55.88         4.14 o
  -2  16  14         31.07         37.49         2.69 o
  -1  16  14         25.89         23.95         2.34 o
   0  16  14         48.85         41.04         2.38 o
   1  16  14          2.29          4.53         1.88 o
   2  16  14        164.15        183.59         4.17 o
  -9   0  15        567.33        643.73        18.23 o
  -7   0  15         38.51         28.53         2.46 o
  -5   0  15       1217.39       1280.56        14.09 o
  -3   0  15       3834.66       3757.13        37.23 o
  -1   0  15         37.80         31.53         1.51 o
   1   0  15        833.32        861.20        11.41 o
   3   0  15        870.17        812.32         9.89 o
   5   0  15        103.91        128.97         4.15 o
   7   0  15        148.32        117.60         7.05 o
   9   0  15         69.50         75.64         3.57 o
  -9   1  15         35.86         35.48         3.98 o
  -8   1  15        191.19        211.25         4.87 o
  -7   1  15         61.57         54.60         2.02 o
  -6   1  15        199.39        209.35         3.08 o
  -5   1  15        163.65        161.10         2.69 o
  -4   1  15        751.06        708.41         6.01 o
  -3   1  15        883.94        861.73         6.95 o
  -2   1  15          3.81          5.56         0.82 o
  -1   1  15          0.11          2.74         0.85 o
   0   1  15       1103.14       1022.33         7.37 o
   1   1  15       1904.54       2030.31        13.72 o
   2   1  15        230.18        205.92         2.16 o
   3   1  15        182.43        162.67         2.09 o
   4   1  15        366.17        320.00         3.23 o
   5   1  15        607.28        620.24         6.45 o
   6   1  15        272.81        254.39         3.66 o
   7   1  15        179.47        211.69         4.54 o
   8   1  15         45.08         50.80         2.08 o
   9   1  15         18.17         18.79         1.71 o
  -9   2  15        427.45        435.14         8.11 o
  -8   2  15         37.55         35.22         2.30 o
  -7   2  15        215.28        258.48         3.86 o
  -6   2  15        159.47        138.15         2.56 o
  -5   2  15        237.53        239.96         3.23 o
  -4   2  15        491.12        482.98         4.49 o
  -3   2  15        189.50        165.36         2.58 o
  -2   2  15         30.24         23.06         1.49 o
  -1   2  15        284.76        237.39         3.00 o
   0   2  15        249.07        254.80         3.29 o
   1   2  15        145.49        166.84         1.91 o
   2   2  15         11.03          3.60         0.74 o
   3   2  15        318.81        305.63         3.25 o
   4   2  15        105.01        114.22         1.72 o
   5   2  15        556.76        546.11         5.86 o
   6   2  15        173.59        186.29         3.07 o
   7   2  15         14.49          5.91         1.49 o
   8   2  15          0.98          5.66         1.35 o
   9   2  15         64.80         70.54         2.43 o
  -9   3  15         15.57         17.20         2.16 o
  -8   3  15         16.92         18.18         2.04 o
  -7   3  15         11.97          8.41         1.58 o
  -6   3  15          2.38          1.50         1.13 o
  -5   3  15         11.37          5.48         1.29 o
  -4   3  15        410.16        408.12         4.38 o
  -3   3  15          5.11          4.37         0.81 o
  -2   3  15        143.82        159.06         2.11 o
  -1   3  15        109.91        124.23         1.84 o
   0   3  15        101.26         87.00         1.42 o
   1   3  15         62.87         63.99         1.48 o
   2   3  15       1057.82       1074.85         8.25 o
   3   3  15        340.47        359.95         3.42 o
   4   3  15          0.07         -0.64         0.64 o
   5   3  15          2.34          7.10         1.26 o
   6   3  15         82.73         54.94         1.89 o
   7   3  15         94.95         88.46         2.34 o
   8   3  15        232.31        248.52         3.92 o
   9   3  15          1.70          3.04         1.63 o
  -9   4  15         40.46         32.62         2.91 o
  -8   4  15        137.69        123.57         3.76 o
  -7   4  15        440.75        430.31         5.92 o
  -6   4  15        384.17        384.83         5.28 o
  -5   4  15        998.25        944.02         8.40 o
  -4   4  15         19.51         21.61         1.30 o
  -3   4  15        192.58        204.58         2.84 o
  -2   4  15        242.15        221.93         2.87 o
  -1   4  15         33.83         25.25         1.13 o
   0   4  15        454.37        430.82         3.73 o
   1   4  15         24.53         40.91         1.03 o
   2   4  15          1.06          0.43         0.63 o
   3   4  15       1278.34       1278.70        10.47 o
   4   4  15       3066.74       2967.59        29.00 o
   5   4  15       1585.19       1510.01        15.15 o
   6   4  15         29.67         40.86         1.57 o
   7   4  15        149.33        126.66         2.77 o
   8   4  15          0.16         -0.77         1.27 o
   9   4  15         11.11          7.28         1.61 o
  -9   5  15         11.81          0.12         1.83 o
  -8   5  15         42.71         60.74         3.37 o
  -7   5  15        286.72        256.44         4.43 o
  -6   5  15        372.31        365.35         5.27 o
  -5   5  15        128.83         95.75         2.24 o
  -4   5  15       1207.45       1161.23         9.89 o
  -3   5  15        744.80        741.07         8.52 o
  -2   5  15       1540.39       1583.05        11.93 o
  -1   5  15         65.58         49.96         1.46 o
   0   5  15        271.19        288.72         2.76 o
   1   5  15        803.17        818.43         6.78 o
   2   5  15        121.94        124.76         1.77 o
   3   5  15       1409.66       1390.25        15.23 o
   4   5  15          0.04          0.50         1.13 o
   5   5  15       1072.80       1012.92         9.83 o
   6   5  15         31.50         26.97         1.29 o
   7   5  15          4.48          9.13         1.28 o
   8   5  15         33.75         41.13         2.24 o
  -9   6  15        279.37        258.19         5.45 o
  -8   6  15         14.06         22.98         3.05 o
  -7   6  15          1.00          0.21         1.49 o
  -6   6  15        157.70        180.30         3.72 o
  -5   6  15        614.64        507.79         5.33 o
  -4   6  15        328.27        275.51         4.06 o
  -3   6  15        427.43        414.97         4.45 o
  -2   6  15        579.65        590.13         5.65 o
  -1   6  15         12.13          7.75         0.94 o
   0   6  15        137.66        114.31         1.79 o
   1   6  15         55.83         64.04         1.41 o
   2   6  15        967.73        940.93         7.43 o
   3   6  15       1095.63       1064.45        13.39 o
   4   6  15          3.85          5.87         1.25 o
   5   6  15         86.86         69.12         2.46 o
   6   6  15          0.43         -1.28         1.28 o
   7   6  15         10.52         11.47         1.26 o
   8   6  15          1.92          4.19         1.38 o
  -9   7  15          8.66         14.39         2.28 o
  -8   7  15         51.55         43.52         2.69 o
  -7   7  15         27.40         34.69         2.42 o
  -6   7  15        140.76        162.80         5.59 o
  -5   7  15         78.74         85.66         2.79 o
  -4   7  15         81.85         77.10         2.17 o
  -3   7  15         10.55         10.93         1.27 o
  -2   7  15       2018.71       1996.39        15.81 o
  -1   7  15          0.16          0.20         0.88 o
   0   7  15        153.59        167.78         4.00 o
   1   7  15         20.01         19.18         0.98 o
   2   7  15       1121.10       1166.46         9.02 o
   3   7  15         44.88         35.14         1.86 o
   4   7  15         82.98         84.78         2.35 o
   5   7  15          1.44          0.73         1.22 o
   6   7  15        110.25        107.77         2.78 o
   7   7  15          4.21          2.79         1.56 o
   8   7  15          0.27          1.02         1.28 o
  -8   8  15         22.20         38.22         3.37 o
  -7   8  15        362.13        357.04         6.68 o
  -6   8  15          4.57          3.09         1.53 o
  -5   8  15        366.04        359.58         6.38 o
  -4   8  15       1084.91       1064.47        10.12 o
  -3   8  15         82.54         54.95         1.89 o
  -2   8  15          3.93          6.95         1.30 o
  -1   8  15        336.91        285.56         3.48 o
   0   8  15         42.18         36.06         1.58 o
   1   8  15       1709.20       1690.23        14.82 o
   2   8  15        229.61        212.63         2.55 o
   3   8  15         68.25         57.37         2.04 o
   4   8  15        397.46        397.45         7.06 o
   5   8  15         84.07         80.94         2.45 o
   6   8  15         26.11         19.44         1.54 o
   7   8  15         18.58         23.75         2.02 o
   8   8  15         13.11         19.98         2.00 o
  -8   9  15          7.95          7.52         2.12 o
  -7   9  15          0.30          0.96         1.62 o
  -6   9  15         24.44         18.48         1.87 o
  -5   9  15          0.34          1.21         1.39 o
  -4   9  15        247.72        277.00         4.42 o
  -3   9  15          4.62          2.50         1.08 o
  -2   9  15        362.43        341.06         4.01 o
  -1   9  15         92.77         86.28         2.03 o
   0   9  15        221.70        195.38         3.18 o
   1   9  15        817.04        768.03         7.73 o
   2   9  15         67.05         64.51         1.92 o
   3   9  15          1.23         -0.97         1.37 o
   4   9  15        414.41        375.09         4.55 o
   5   9  15        269.21        260.41         4.38 o
   6   9  15         13.80         12.70         1.60 o
   7   9  15        116.69        133.13         3.61 o
  -7  10  15         38.46         41.03         2.43 o
  -6  10  15        129.24        144.54         4.23 o
  -5  10  15         78.30         61.77         2.52 o
  -4  10  15         19.11         21.64         1.95 o
  -3  10  15        382.40        416.73         6.63 o
  -2  10  15         21.81         21.64         1.42 o
  -1  10  15       1572.48       1551.36        14.02 o
   0  10  15          3.20          3.04         1.42 o
   1  10  15         25.12         22.75         1.53 o
   2  10  15        484.07        431.76         5.13 o
   3  10  15        127.29        101.44         2.32 o
   4  10  15        237.30        247.29         3.96 o
   5  10  15        460.87        464.55         5.86 o
   6  10  15          7.77          9.53         1.83 o
   7  10  15         46.34         62.51         2.23 o
  -7  11  15          1.17          0.16         1.69 o
  -6  11  15         60.62         65.48         2.78 o
  -5  11  15         40.11         31.79         2.12 o
  -4  11  15        192.45        243.17         4.55 o
  -3  11  15        148.21        157.39         3.30 o
  -2  11  15         78.10         67.99         2.16 o
  -1  11  15        386.13        353.85         4.69 o
   0  11  15        325.54        268.62         3.95 o
   1  11  15        107.85        110.30         2.60 o
   2  11  15        786.93        781.10         8.05 o
   3  11  15        152.42        143.85         2.80 o
   4  11  15         46.51         51.14         1.88 o
   5  11  15         24.62         33.14         2.42 o
   6  11  15         32.42         28.89         1.57 o
  -6  12  15         16.61         17.52         2.00 o
  -5  12  15         41.97         41.11         2.33 o
  -4  12  15          2.19          0.11         1.46 o
  -3  12  15        106.23        115.46         3.55 o
  -2  12  15          0.03          0.46         1.41 o
  -1  12  15          5.83          7.67         1.58 o
   0  12  15        492.32        452.81         7.44 o
   1  12  15          3.30          1.64         1.25 o
   2  12  15        358.11        332.01         5.16 o
   3  12  15         34.86         38.18         1.83 o
   4  12  15          1.85          1.34         1.23 o
   5  12  15          0.09          1.32         2.18 o
   6  12  15         18.37         21.53         1.60 o
  -5  13  15         40.96         48.71         2.54 o
  -4  13  15         64.91         61.68         2.63 o
  -3  13  15          5.92          2.41         1.70 o
  -2  13  15          4.78          5.14         2.25 o
  -1  13  15         59.52         51.96         2.33 o
   0  13  15         12.04          8.91         2.17 o
   1  13  15          7.22          2.15         1.46 o
   2  13  15         16.65         28.07         2.05 o
   3  13  15         39.29         40.92         1.94 o
   4  13  15         67.62         87.07         2.76 o
   5  13  15        104.94        128.54         3.16 o
  -5  14  15         37.90         28.78         2.26 o
  -4  14  15         77.51        100.46         3.34 o
  -3  14  15         99.57         89.21         3.41 o
  -2  14  15         41.87         37.69         2.54 o
  -1  14  15        137.07        125.82         3.28 o
   0  14  15        103.91        118.82         3.45 o
   1  14  15          0.01          1.31         1.50 o
   2  14  15         30.59         28.71         1.99 o
   3  14  15        292.42        319.28         5.46 o
   4  14  15         18.19         25.52         2.35 o
  -3  15  15          4.43         15.71         2.26 o
  -2  15  15        244.35        247.82         5.54 o
  -1  15  15         63.59         56.26         3.84 o
   0  15  15        270.83        235.80         4.44 o
   1  15  15         15.59         19.58         1.89 o
   2  15  15         18.65         23.48         1.98 o
   3  15  15         17.37         26.67         2.32 o
  -1  16  15         51.79         61.68         3.08 o
   0  16  15          7.68         10.92         1.85 o
  -8   0  16        219.99        232.46        10.21 o
  -6   0  16        742.04        678.97         8.63 o
  -4   0  16        838.87        861.94        10.06 o
  -2   0  16        549.73        594.40        10.29 o
   0   0  16         23.87         43.00         1.71 o
   2   0  16         27.18         31.41         2.22 o
   4   0  16          6.01          0.27         1.71 o
   6   0  16         55.72         66.17         2.94 o
   8   0  16          3.60          6.09         1.94 o
  -9   1  16         85.60        110.62         5.50 o
  -8   1  16        310.18        334.95         6.78 o
  -7   1  16        104.62        112.99         2.99 o
  -6   1  16          0.93          2.66         1.17 o
  -5   1  16          8.46         23.94         1.38 o
  -4   1  16        673.13        660.63         5.75 o
  -3   1  16        213.78        191.29         2.48 o
  -2   1  16        217.33        253.93         2.90 o
  -1   1  16         11.26          9.93         0.84 o
   0   1  16        390.28        389.36         3.82 o
   1   1  16        147.61        164.69         4.95 o
   2   1  16        131.28        132.26         1.68 o
   3   1  16         62.68         64.73         1.61 o
   4   1  16        389.90        383.64         4.52 o
   5   1  16       1361.40       1351.03        12.29 o
   6   1  16        200.91        218.03         3.42 o
   7   1  16          2.79          1.96         1.23 o
   8   1  16        163.07        186.58         3.42 o
   9   1  16         43.11         52.90         2.54 o
  -9   2  16         56.86         57.52         4.29 o
  -8   2  16        329.28        338.25         5.83 o
  -7   2  16         87.13        101.44         2.62 o
  -6   2  16         15.03         28.21         1.55 o
  -5   2  16        604.38        637.45         6.21 o
  -4   2  16       1328.84       1319.40        10.98 o
  -3   2  16        360.32        364.74         3.65 o
  -2   2  16       1485.90       1484.84        11.50 o
  -1   2  16         17.30         11.13         0.84 o
   0   2  16         47.64         39.77         1.18 o
   1   2  16         40.27         30.62         1.02 o
   2   2  16         32.78         29.03         1.04 o
   3   2  16       1586.68       1512.99        11.30 o
   4   2  16        186.67        168.46         2.88 o
   5   2  16        419.04        419.34         5.02 o
   6   2  16          0.86         -0.92         1.69 o
   7   2  16          3.63          1.86         1.21 o
   8   2  16          4.10          6.58         1.86 o
  -9   3  16         54.40         51.29         2.90 o
  -8   3  16         22.33         29.47         2.69 o
  -7   3  16         76.93         83.52         2.76 o
  -6   3  16        839.82        819.81         7.68 o
  -5   3  16        127.84        150.26         2.63 o
  -4   3  16         13.83          7.57         1.37 o
  -3   3  16        328.40        310.03         3.64 o
  -2   3  16         46.01         31.86         1.15 o
  -1   3  16         34.32         26.97         1.06 o
   0   3  16        443.40        445.29         4.07 o
   1   3  16        138.06        128.16         1.71 o
   2   3  16       1955.55       1911.12        13.95 o
   3   3  16        679.59        592.15         5.09 o
   4   3  16       1193.25       1169.56         9.04 o
   5   3  16         35.78         33.88         1.51 o
   6   3  16          0.30          0.43         1.43 o
   7   3  16        513.97        557.01         6.33 o
   8   3  16        170.35        204.31         4.80 o
  -9   4  16         15.76         15.39         2.22 o
  -8   4  16         52.04         59.25         2.89 o
  -7   4  16        246.57        235.38         4.26 o
  -6   4  16          1.86          8.82         1.42 o
  -5   4  16        386.20        375.29         4.35 o
  -4   4  16       1000.63       1003.81         8.80 o
  -3   4  16       1165.39       1121.00         9.52 o
  -2   4  16         31.29         37.22         1.39 o
  -1   4  16          2.19          5.83         1.02 o
   0   4  16         47.49         68.56         1.73 o
   1   4  16        298.44        290.43         3.02 o
   2   4  16         70.20         57.01         1.34 o
   3   4  16        337.54        343.40         3.39 o
   4   4  16         13.27          9.95         1.28 o
   5   4  16        976.09        969.05        11.54 o
   6   4  16        384.31        418.92         5.44 o
   7   4  16          8.25          3.55         1.78 o
   8   4  16        157.72        148.70         3.09 o
  -9   5  16          4.81          8.55         2.05 o
  -8   5  16          1.09          5.22         2.04 o
  -7   5  16         18.02         18.24         2.02 o
  -6   5  16        800.07        835.62        12.21 o
  -5   5  16          2.01          6.52         1.22 o
  -4   5  16        209.18        205.55         3.03 o
  -3   5  16        772.47        776.27         7.10 o
  -2   5  16        745.66        723.35         6.21 o
  -1   5  16          0.00          0.88         0.89 o
   0   5  16        182.29        148.17         2.07 o
   1   5  16       1250.12       1286.15         9.81 o
   2   5  16        109.16        125.51         1.99 o
   3   5  16        474.65        459.94         4.65 o
   4   5  16         39.29         34.78         1.87 o
   5   5  16        173.60        174.40         2.97 o
   6   5  16          0.95         10.10         1.46 o
   7   5  16        265.69        266.76         4.56 o
   8   5  16        324.40        350.97         5.77 o
  -8   6  16         40.36         42.67         2.69 o
  -7   6  16         40.97         45.92         2.36 o
  -6   6  16        797.12        806.24         9.22 o
  -5   6  16         18.33         11.10         1.32 o
  -4   6  16        323.15        333.08         3.74 o
  -3   6  16        730.53        705.84         6.65 o
  -2   6  16          0.63          0.49         1.05 o
  -1   6  16        140.99        108.12         2.09 o
   0   6  16        660.66        670.39         6.80 o
   1   6  16         64.75         67.58         2.67 o
   2   6  16        590.01        544.56         4.80 o
   3   6  16          3.19          3.03         1.18 o
   4   6  16         38.73         42.05         1.86 o
   5   6  16        315.07        336.58         4.82 o
   6   6  16          9.97         10.12         1.51 o
   7   6  16         33.83         34.23         2.02 o
   8   6  16         42.94         42.80         2.11 o
  -8   7  16         21.97         23.67         2.36 o
  -7   7  16          0.78         -0.49         1.75 o
  -6   7  16        309.95        309.77         4.97 o
  -5   7  16         84.24         93.45         2.76 o
  -4   7  16        259.91        281.73         3.66 o
  -3   7  16        358.20        363.15         5.83 o
  -2   7  16        355.08        348.39         4.33 o
  -1   7  16       1043.64       1046.27         9.00 o
   0   7  16          4.25          4.65         1.11 o
   1   7  16       2096.30       2007.63        17.29 o
   2   7  16       1579.08       1591.00        11.95 o
   3   7  16        406.62        377.39         4.80 o
   4   7  16        157.15        161.13         3.12 o
   5   7  16       1817.95       1745.79        15.78 o
   6   7  16        181.64        196.25         3.59 o
   7   7  16          3.02          5.29         1.41 o
   8   7  16         96.31        109.30         2.86 o
  -8   8  16         22.19         29.29         3.06 o
  -7   8  16          5.65          7.14         1.75 o
  -6   8  16         21.71         23.92         2.33 o
  -5   8  16          0.08          0.02         1.42 o
  -4   8  16        118.57        142.03         3.78 o
  -3   8  16         16.94         20.28         1.50 o
  -2   8  16          0.48          1.39         0.99 o
  -1   8  16         54.63         57.61         1.97 o
   0   8  16          2.57          4.33         1.14 o
   1   8  16        329.65        327.73         4.39 o
   2   8  16         33.71         30.56         1.46 o
   3   8  16         31.26         15.36         1.37 o
   4   8  16         79.94         76.49         2.62 o
   5   8  16         10.67          5.60         1.58 o
   6   8  16         39.82         38.87         2.22 o
   7   8  16        104.20        134.61         3.53 o
  -7   9  16         18.80         17.92         2.20 o
  -6   9  16         16.53         17.14         1.88 o
  -5   9  16          6.64          0.88         1.37 o
  -4   9  16        148.32        151.10         3.28 o
  -3   9  16        145.26        172.07         2.86 o
  -2   9  16         14.43          8.56         1.18 o
  -1   9  16          0.00          0.92         1.42 o
   0   9  16         25.71         34.94         1.71 o
   1   9  16       1904.19       1787.09        15.77 o
   2   9  16         72.02         76.45         3.29 o
   3   9  16        151.68        135.85         1.96 o
   4   9  16          6.08          6.45         1.58 o
   5   9  16          2.72          2.95         1.41 o
   6   9  16         62.52         68.61         2.51 o
   7   9  16         77.71        105.37         4.05 o
  -7  10  16          2.73         -1.64         1.64 o
  -6  10  16         11.92         12.11         2.34 o
  -5  10  16          0.71          3.77         1.56 o
  -4  10  16        426.10        426.79         5.90 o
  -3  10  16        185.39        172.58         3.12 o
  -2  10  16        143.82        137.11         2.84 o
  -1  10  16        136.23        130.10         2.80 o
   0  10  16        117.06        109.39         2.97 o
   1  10  16        340.17        348.62         5.57 o
   2  10  16        567.99        557.66         7.52 o
   3  10  16          1.27          2.46         1.13 o
   4  10  16         13.16          7.81         2.01 o
   5  10  16        120.71        133.39         3.36 o
   6  10  16         84.30         94.91         3.20 o
  -6  11  16         29.28         32.56         2.34 o
  -5  11  16         89.22         93.79         3.01 o
  -4  11  16          0.33         -1.39         1.39 o
  -3  11  16        260.29        245.77         4.32 o
  -2  11  16        140.95        134.65         3.27 o
  -1  11  16         57.51         60.97         2.18 o
   0  11  16        232.93        213.25         3.57 o
   1  11  16        502.32        443.86         5.43 o
   2  11  16        135.57        115.72         2.81 o
   3  11  16         19.74         23.01         1.67 o
   4  11  16         22.40         19.95         1.87 o
   5  11  16         18.02         19.11         2.29 o
   6  11  16        170.75        194.56         5.20 o
  -6  12  16          2.45          2.15         2.10 o
  -5  12  16         31.58         41.88         2.75 o
  -4  12  16          5.60          5.25         1.61 o
  -3  12  16          0.08          1.78         1.95 o
  -2  12  16        153.17        127.06         4.41 o
  -1  12  16        138.67        119.05         3.08 o
   0  12  16        230.55        244.06         5.21 o
   1  12  16          3.46          8.76         1.39 o
   2  12  16        116.87        122.13         2.77 o
   3  12  16          2.56          2.09         1.47 o
   4  12  16        325.76        355.72         6.45 o
   5  12  16         16.96         11.63         1.53 o
  -5  13  16          0.01         -1.55         1.55 o
  -4  13  16         31.67         23.30         2.04 o
  -3  13  16        121.79        166.04         4.21 o
  -2  13  16         60.24         61.89         3.03 o
  -1  13  16         29.34         24.08         1.92 o
   0  13  16        107.60        109.41         3.04 o
   1  13  16        164.52        157.06         3.94 o
   2  13  16          7.09          3.32         1.79 o
   3  13  16         66.61         72.42         3.27 o
   4  13  16          0.16         -0.66         1.77 o
  -4  14  16          0.10          0.42         1.92 o
  -3  14  16         24.22         22.41         2.33 o
  -2  14  16         54.86         34.71         2.67 o
  -1  14  16          1.47          1.35         1.68 o
   0  14  16         25.82         25.57         2.01 o
   1  14  16        150.35        174.63         3.73 o
   2  14  16         15.26         21.85         1.89 o
   3  14  16        105.75         97.79         2.77 o
  -2  15  16          1.00          0.28         2.57 o
  -1  15  16         15.55         18.34         2.24 o
   0  15  16          0.00         -1.52         1.52 o
   1  15  16          0.13          4.14         1.67 o
   2  15  16          4.24          7.58         2.03 o
  -9   0  17          9.55          7.65         4.08 o
  -7   0  17         23.01         16.79         3.41 o
  -5   0  17         98.96         78.33         2.67 o
  -3   0  17        308.62        295.92         4.61 o
  -1   0  17        893.50        778.82         9.05 o
   1   0  17         61.43         60.71         1.98 o
   3   0  17        359.42        362.95         8.98 o
   5   0  17          0.03          2.03         1.66 o
   7   0  17         84.56        118.51         3.86 o
  -9   1  17        195.42        218.24         7.02 o
  -8   1  17         31.95         44.37         3.09 o
  -7   1  17         28.20         36.82         2.09 o
  -6   1  17         12.44          9.63         1.33 o
  -5   1  17        747.52        710.95         6.79 o
  -4   1  17        569.46        563.49         5.17 o
  -3   1  17        955.14       1008.37         8.09 o
  -2   1  17         14.12         13.76         0.98 o
  -1   1  17          1.95          1.91         0.83 o
   0   1  17        105.68        126.98         1.93 o
   1   1  17          5.07          7.10         0.89 o
   2   1  17        513.93        560.08         5.04 o
   3   1  17         56.92         64.02         1.93 o
   4   1  17         12.97          4.68         1.13 o
   5   1  17       1062.39       1025.59        10.59 o
   6   1  17         17.58         23.25         1.54 o
   7   1  17        364.46        378.23         4.93 o
   8   1  17         17.35          8.90         1.48 o
  -9   2  17        272.94        310.82         8.46 o
  -8   2  17         23.75         31.04         2.81 o
  -7   2  17        155.82        165.84         3.59 o
  -6   2  17       1135.41       1100.73         9.76 o
  -5   2  17        212.68        214.77         3.16 o
  -4   2  17        266.03        277.36         3.77 o
  -3   2  17        212.72        203.67         2.87 o
  -2   2  17         26.10         31.49         1.40 o
  -1   2  17        149.57        166.71         2.25 o
   0   2  17        369.34        353.88         3.50 o
   1   2  17        191.09        194.31         2.57 o
   2   2  17        688.65        638.26         5.91 o
   3   2  17       3121.37       3071.77        24.13 o
   4   2  17        325.94        300.89         4.33 o
   5   2  17        445.27        423.71         5.04 o
   6   2  17        241.32        223.59         3.75 o
   7   2  17         14.93          8.96         1.38 o
   8   2  17          1.45          1.79         1.42 o
  -9   3  17        295.89        339.52         7.22 o
  -8   3  17        154.48        155.65         4.12 o
  -7   3  17         15.87         28.23         2.01 o
  -6   3  17         51.76         46.26         1.87 o
  -5   3  17        305.22        311.42         4.35 o
  -4   3  17        696.52        696.41         6.61 o
  -3   3  17        251.84        228.57         4.85 o
  -2   3  17        916.80        889.23         7.80 o
  -1   3  17         68.77         68.08         1.55 o
   0   3  17          3.34          3.57         0.85 o
   1   3  17         62.62         69.10         1.68 o
   2   3  17         48.57         49.82         1.52 o
   3   3  17        340.46        323.85         4.59 o
   4   3  17       1355.59       1268.66        10.63 o
   5   3  17        471.70        450.06         5.23 o
   6   3  17        797.43        806.99         8.23 o
   7   3  17         13.39         19.94         1.56 o
   8   3  17         12.10         11.75         1.62 o
  -9   4  17          8.49         11.62         2.22 o
  -8   4  17         17.12         22.63         2.64 o
  -7   4  17        112.63        115.81         3.17 o
  -6   4  17        769.97        798.54         9.10 o
  -5   4  17        700.18        633.08         6.32 o
  -4   4  17        551.86        541.87         5.55 o
  -3   4  17        556.85        540.03         5.42 o
  -2   4  17         67.02         59.15         1.70 o
  -1   4  17         14.87         21.13         1.16 o
   0   4  17         69.90         67.86         2.14 o
   1   4  17         15.21         10.25         1.13 o
   2   4  17          6.33          6.87         0.84 o
   3   4  17         49.09         40.57         1.29 o
   4   4  17          0.28          1.03         1.09 o
   5   4  17          0.71          2.06         1.07 o
   6   4  17         31.75         25.11         2.01 o
   7   4  17        132.18        154.29         3.40 o
   8   4  17         59.01         72.82         2.76 o
  -8   5  17          5.37         10.13         2.30 o
  -7   5  17        105.49        127.38         3.27 o
  -6   5  17         12.51         32.60         2.23 o
  -5   5  17        141.47        134.52         2.67 o
  -4   5  17          0.83          2.90         1.12 o
  -3   5  17         10.73          5.29         1.12 o
  -2   5  17        311.44        327.33         3.58 o
  -1   5  17        501.60        479.08         4.84 o
   0   5  17        183.15        156.70         2.69 o
   1   5  17        554.99        525.70         5.76 o
   2   5  17         24.54         24.82         1.05 o
   3   5  17        546.52        483.68         4.90 o
   4   5  17       2011.84       1946.66        17.14 o
   5   5  17        429.50        449.75         5.12 o
   6   5  17        265.70        247.36         4.97 o
   7   5  17         16.42         12.82         1.42 o
   8   5  17          2.04         -0.82         1.39 o
  -8   6  17          0.36          3.90         1.98 o
  -7   6  17          9.49          9.24         1.76 o
  -6   6  17        646.81        629.48         7.79 o
  -5   6  17        102.27        111.38         3.03 o
  -4   6  17        752.71        711.91         6.40 o
  -3   6  17        288.18        234.45         3.39 o
  -2   6  17         81.72         85.06         2.07 o
  -1   6  17       1113.42       1065.60         9.13 o
   0   6  17        381.98        367.87         4.49 o
   1   6  17          0.98          1.29         0.97 o
   2   6  17          3.98          5.94         1.08 o
   3   6  17          1.03          2.11         0.90 o
   4   6  17         43.19         52.66         2.14 o
   5   6  17        133.48        149.13         3.07 o
   6   6  17         14.10          9.43         1.94 o
   7   6  17        124.66        159.12         3.86 o
  -8   7  17        191.73        208.05         4.92 o
  -7   7  17          2.00         -1.55         1.55 o
  -6   7  17        184.19        160.34         3.64 o
  -5   7  17          0.10         -0.12         1.40 o
  -4   7  17        198.84        187.93         3.01 o
  -3   7  17        480.92        436.79         4.79 o
  -2   7  17          3.98          7.39         1.34 o
  -1   7  17         14.99         17.60         1.40 o
   0   7  17          0.82          2.10         1.14 o
   1   7  17          2.89          6.20         1.14 o
   2   7  17          1.78         -0.95         0.95 o
   3   7  17        897.20        954.30         9.43 o
   4   7  17        102.26         88.41         2.47 o
   5   7  17         23.37         28.94         1.99 o
   6   7  17         11.67         15.42         1.64 o
   7   7  17         14.04         19.49         2.24 o
  -7   8  17          3.84          0.58         1.65 o
  -6   8  17         17.72         10.13         1.75 o
  -5   8  17         24.13         19.08         1.79 o
  -4   8  17         52.12         61.89         2.16 o
  -3   8  17         26.64         25.30         1.62 o
  -2   8  17        133.91        136.23         3.14 o
  -1   8  17         37.73         40.91         1.80 o
   0   8  17        931.70        891.03        12.24 o
   1   8  17        364.76        353.71         4.49 o
   2   8  17        298.62        297.67         3.97 o
   3   8  17         73.36         70.67         2.95 o
   4   8  17          2.91          2.30         1.28 o
   5   8  17         33.42         41.99         2.03 o
   6   8  17         18.44         29.13         1.76 o
   7   8  17         76.77         79.93         3.44 o
  -7   9  17          5.54          1.49         1.70 o
  -6   9  17        182.19        202.38         4.28 o
  -5   9  17         10.12         21.86         1.89 o
  -4   9  17         26.07         14.84         1.84 o
  -3   9  17         90.41         64.73         2.00 o
  -2   9  17        996.37        932.57         9.29 o
  -1   9  17        514.47        484.78         5.71 o
   0   9  17        853.49        757.69         7.85 o
   1   9  17          0.35          2.32         1.20 o
   2   9  17         81.81         58.09         1.97 o
   3   9  17        862.47        880.72         8.72 o
   4   9  17        231.64        223.49         3.83 o
   5   9  17          2.37          7.37         1.51 o
   6   9  17         70.95         64.70         2.76 o
  -7  10  17        120.92        113.65         3.43 o
  -6  10  17         11.59         10.79         1.85 o
  -5  10  17         30.51         26.99         2.34 o
  -4  10  17        118.93        132.78         3.26 o
  -3  10  17         29.84         23.14         1.63 o
  -2  10  17        156.64        161.87         3.17 o
  -1  10  17        160.61        127.58         3.74 o
   0  10  17        543.92        484.87         7.90 o
   1  10  17        238.76        189.67         3.30 o
   2  10  17         63.63         72.59         2.19 o
   3  10  17        104.22        102.09         3.05 o
   4  10  17        221.31        225.69         4.40 o
   5  10  17         13.13          8.45         1.61 o
   6  10  17         90.37        101.97         3.44 o
  -6  11  17         47.36         56.06         2.66 o
  -5  11  17         33.44         29.17         2.16 o
  -4  11  17         84.04         80.67         2.80 o
  -3  11  17          8.95         18.74         2.03 o
  -2  11  17         24.37         18.52         1.74 o
  -1  11  17         14.37         16.50         1.54 o
   0  11  17          5.81          8.09         1.42 o
   1  11  17          0.27         -0.93         1.24 o
   2  11  17         47.12         49.75         2.02 o
   3  11  17         15.09         25.40         1.57 o
   4  11  17        153.68        139.42         4.17 o
   5  11  17         86.76         95.54         3.61 o
  -5  12  17          6.17          3.96         1.67 o
  -4  12  17          2.38          6.77         1.68 o
  -3  12  17         11.38          3.97         2.52 o
  -2  12  17          0.13          4.78         1.70 o
  -1  12  17          6.57          3.93         1.57 o
   0  12  17          3.74          4.20         1.49 o
   1  12  17         19.06         22.21         1.65 o
   2  12  17         89.04         82.34         2.70 o
   3  12  17         25.29         29.75         1.87 o
   4  12  17        274.61        315.21         4.48 o
   5  12  17          0.11          0.16         1.99 o
  -4  13  17        117.63        136.06         4.05 o
  -3  13  17          4.59          3.49         1.86 o
  -2  13  17        462.80        479.70         7.47 o
  -1  13  17         11.55         10.77         1.70 o
   0  13  17          0.66          0.04         1.46 o
   1  13  17         19.17         19.62         1.84 o
   2  13  17        163.42        148.63         3.44 o
   3  13  17         34.38         39.12         2.67 o
   4  13  17        761.99        852.05        11.68 o
  -3  14  17          3.26         -1.77         1.77 o
  -2  14  17        161.51        131.64         8.41 o
  -1  14  17          8.73          9.90         1.99 o
   0  14  17         39.49         35.65         2.38 o
   1  14  17         39.03         34.94         2.66 o
   2  14  17         82.91         98.18         4.54 o
  -8   0  18         46.26         59.16         6.03 o
  -6   0  18        447.67        511.01         8.57 o
  -4   0  18        142.74        160.23         3.50 o
  -2   0  18         82.50         92.78         2.99 o
   0   0  18        321.06        383.25         7.52 o
   2   0  18       4631.57       4345.21        50.33 o
   4   0  18        692.60        661.08         9.75 o
   6   0  18        336.62        341.74         6.46 o
   8   0  18          0.93          7.14         3.08 o
  -8   1  18        283.57        280.46         9.44 o
  -7   1  18          0.08         -0.67         1.48 o
  -6   1  18        359.31        367.57         4.90 o
  -5   1  18          2.74          4.25         1.20 o
  -4   1  18         28.54         33.07         1.73 o
  -3   1  18        100.09        107.99         2.00 o
  -2   1  18         54.31         51.01         1.46 o
  -1   1  18          1.77          1.26         0.79 o
   0   1  18       1415.93       1396.82        10.60 o
   1   1  18        211.33        209.76         2.78 o
   2   1  18       1323.97       1210.17         9.54 o
   3   1  18        487.39        461.12        10.00 o
   4   1  18          6.39          1.57         1.13 o
   5   1  18          3.48          0.88         1.18 o
   6   1  18        190.05        192.29         3.30 o
   7   1  18          7.82         11.67         1.78 o
   8   1  18         16.13         21.59         1.72 o
  -8   2  18         25.22         32.25         2.92 o
  -7   2  18        607.35        583.66        11.37 o
  -6   2  18        878.02        851.24         8.03 o
  -5   2  18        358.68        358.60         4.59 o
  -4   2  18         45.00         42.10         1.91 o
  -3   2  18         50.77         69.37         2.00 o
  -2   2  18        378.95        369.45         3.78 o
  -1   2  18         24.00         16.85         1.03 o
   0   2  18          3.06          4.91         0.93 o
   1   2  18         88.56         92.66         1.94 o
   2   2  18        128.20        141.46         2.59 o
   3   2  18         95.30        109.60         2.87 o
   4   2  18        341.02        364.15         4.52 o
   5   2  18        118.37        115.09         2.69 o
   6   2  18          8.03          5.45         1.39 o
   7   2  18          4.68          6.94         1.39 o
   8   2  18         15.34         18.80         1.67 o
  -8   3  18         19.55         29.85         4.30 o
  -7   3  18        174.23        189.89         3.95 o
  -6   3  18         10.84          3.65         1.36 o
  -5   3  18        203.50        185.92         3.93 o
  -4   3  18         25.48         29.87         1.51 o
  -3   3  18         31.91         26.41         1.39 o
  -2   3  18         64.80         68.12         1.83 o
  -1   3  18         43.87         49.43         1.44 o
   0   3  18          7.24          7.25         0.90 o
   1   3  18       1228.87       1174.94         9.88 o
   2   3  18          3.96          2.65         1.11 o
   3   3  18        353.05        325.20         4.05 o
   4   3  18        145.47        142.31         2.66 o
   5   3  18          5.62          2.27         1.13 o
   6   3  18        121.12        147.69         2.90 o
   7   3  18          3.12          3.39         1.66 o
   8   3  18         68.08         72.24         2.45 o
  -8   4  18         19.73         28.69         2.95 o
  -7   4  18        155.34        154.66         5.19 o
  -6   4  18         87.01         65.47         2.59 o
  -5   4  18        666.81        688.50         6.80 o
  -4   4  18         23.38         26.17         1.49 o
  -3   4  18         30.24         23.95         1.38 o
  -2   4  18         77.50         56.03         1.85 o
  -1   4  18        770.30        739.98         6.76 o
   0   4  18         86.85         87.78         2.13 o
   1   4  18         16.94         13.44         1.10 o
   2   4  18        649.54        628.55         6.02 o
   3   4  18        129.37        125.97         3.61 o
   4   4  18         62.01         66.29         2.88 o
   5   4  18        623.42        570.27         6.74 o
   6   4  18         63.48         61.68         2.05 o
   7   4  18         92.71         87.70         2.72 o
  -8   5  18        107.39        124.70         7.78 o
  -7   5  18         10.12          6.20         2.14 o
  -6   5  18         84.24         87.58         2.88 o
  -5   5  18         21.14         29.06         1.74 o
  -4   5  18         68.97         65.76         2.20 o
  -3   5  18          0.02         -0.99         1.06 o
  -2   5  18        112.71        106.32         2.08 o
  -1   5  18        260.39        259.70         3.32 o
   0   5  18        134.65        128.43         2.52 o
   1   5  18         96.83         90.81         2.90 o
   2   5  18         44.42         59.59         1.70 o
   3   5  18          5.84          6.39         1.23 o
   4   5  18        353.58        321.72         3.38 o
   5   5  18         68.25         63.63         2.34 o
   6   5  18        778.39        818.02         8.36 o
   7   5  18          6.96          7.04         1.35 o
  -8   6  18         20.50         15.96         2.30 o
  -7   6  18        274.38        250.79         6.03 o
  -6   6  18         28.87         16.76         2.42 o
  -5   6  18         11.55         15.57         1.74 o
  -4   6  18        118.79        104.53         2.41 o
  -3   6  18         87.18         57.15         1.88 o
  -2   6  18         95.32         91.23         2.17 o
  -1   6  18        106.86         97.88         2.39 o
   0   6  18         20.81         22.05         1.45 o
   1   6  18        301.60        319.67         4.14 o
   2   6  18        931.83        909.15         8.58 o
   3   6  18         42.51         43.03         1.50 o
   4   6  18          6.32          5.81         1.33 o
   5   6  18         12.23         10.52         1.33 o
   6   6  18         11.20          6.02         1.86 o
   7   6  18          0.11          0.75         2.03 o
  -7   7  18         91.32         86.29         3.07 o
  -6   7  18          8.84         11.39         2.02 o
  -5   7  18         37.06         52.85         2.38 o
  -4   7  18         52.00         64.49         2.20 o
  -3   7  18        214.52        210.65         3.18 o
  -2   7  18          0.29          1.09         1.08 o
  -1   7  18         67.03         50.97         1.94 o
   0   7  18         72.87         58.28         2.02 o
   1   7  18         59.92         49.47         1.86 o
   2   7  18        520.31        544.81         6.02 o
   3   7  18        400.59        392.77         5.22 o
   4   7  18         31.56         36.07         1.88 o
   5   7  18         54.51         71.59         2.24 o
   6   7  18        391.58        428.72         6.95 o
   7   7  18          1.93          4.88         2.03 o
  -7   8  18        230.35        270.90         6.75 o
  -6   8  18         22.84         31.58         2.16 o
  -5   8  18        179.88        181.01         3.75 o
  -4   8  18        128.94        142.09         4.55 o
  -3   8  18         39.16         31.43         1.95 o
  -2   8  18       1011.41        960.31         9.52 o
  -1   8  18          2.26         -0.44         1.20 o
   0   8  18        127.75        141.39         2.84 o
   1   8  18        505.81        542.41         6.07 o
   2   8  18        681.02        706.79         7.36 o
   3   8  18        373.84        357.28         4.49 o
   4   8  18         50.08         44.28         2.06 o
   5   8  18          0.25          1.87         1.39 o
   6   8  18         77.29         74.65         2.41 o
  -7   9  18         75.57         81.27         3.11 o
  -6   9  18          8.18         11.83         1.85 o
  -5   9  18          0.55         -0.55         1.51 o
  -4   9  18         16.08         26.07         1.94 o
  -3   9  18         88.20         70.08         2.25 o
  -2   9  18         12.03          9.66         1.45 o
  -1   9  18        251.08        228.78         3.68 o
   0   9  18        167.16        152.11         2.98 o
   1   9  18        548.00        545.88         6.19 o
   2   9  18        336.86        327.63         4.40 o
   3   9  18         20.17         16.62         1.33 o
   4   9  18        779.27        766.97         9.20 o
   5   9  18        300.70        314.69         4.72 o
   6   9  18        160.11        185.00         5.55 o
  -6  10  18         33.70         49.60         2.55 o
  -5  10  18         68.09         74.39         3.09 o
  -4  10  18        231.85        237.78         5.13 o
  -3  10  18        189.21        155.57         7.09 o
  -2  10  18         94.32         89.18         2.95 o
  -1  10  18         26.36         26.67         1.72 o
   0  10  18         57.88         53.93         2.09 o
   1  10  18        102.71        112.25         3.04 o
   2  10  18        317.64        328.39         5.60 o
   3  10  18         16.86         16.35         1.41 o
   4  10  18        109.09        125.69         3.46 o
   5  10  18          0.77          0.78         1.65 o
  -5  11  18         22.01         29.50         2.16 o
  -4  11  18         13.56          4.60         1.60 o
  -3  11  18        406.65        399.74         7.64 o
  -2  11  18         74.99         85.89         2.85 o
  -1  11  18          2.31          2.87         1.37 o
   0  11  18        825.57        813.89         8.52 o
   1  11  18          2.75          1.69         1.29 o
   2  11  18          0.25          1.44         1.27 o
   3  11  18        112.44        103.70         2.55 o
   4  11  18          0.12         -0.11         1.66 o
   5  11  18          7.16          6.62         1.89 o
  -5  12  18          0.33         -1.31         1.85 o
  -4  12  18         97.65        104.49         4.65 o
  -3  12  18          2.96         13.10         2.02 o
  -2  12  18         50.26         49.35         2.67 o
  -1  12  18          2.36          0.38         1.50 o
   0  12  18        215.58        219.81         5.13 o
   1  12  18         62.50         69.86         2.41 o
   2  12  18         28.39         33.61         1.84 o
   3  12  18          3.89          6.11         1.41 o
   4  12  18        242.02        238.62         4.06 o
  -3  13  18          1.58          1.73         1.88 o
  -2  13  18         37.53         42.97         2.70 o
  -1  13  18         64.50         61.44         2.62 o
   0  13  18         71.43         58.28         2.97 o
   1  13  18        168.29        169.05         3.75 o
   2  13  18        179.36        174.63         3.71 o
   3  13  18          0.00          1.01         1.38 o
  -2  14  18          4.00          1.13         1.94 o
  -1  14  18        157.00        169.97         4.32 o
   0  14  18         74.02         75.26         2.86 o
   1  14  18         13.73         14.33         1.82 o
  -7   0  19       1012.91        990.96        27.20 o
  -5   0  19        266.23        290.35         5.92 o
  -3   0  19        102.87        105.83         2.88 o
  -1   0  19         51.92         57.32         2.20 o
   1   0  19        478.48        435.67         5.93 o
   3   0  19        687.30        638.26         9.65 o
   5   0  19        730.70        745.81        12.69 o
   7   0  19        466.72        473.62         8.88 o
  -8   1  19          1.46          2.23         2.25 o
  -7   1  19         49.45         68.41         2.75 o
  -6   1  19         25.16         37.26         1.97 o
  -5   1  19         29.61         22.95         1.74 o
  -4   1  19         17.67         23.15         1.49 o
  -3   1  19         60.66         52.22         1.72 o
  -2   1  19         14.45         14.67         1.21 o
  -1   1  19         14.97         14.66         1.05 o
   0   1  19        268.05        262.22         3.01 o
   1   1  19        395.12        388.31         4.22 o
   2   1  19          2.52          0.71         1.63 o
   3   1  19        103.86         88.16         2.24 o
   4   1  19          4.14          1.93         1.15 o
   5   1  19          6.22          6.47         1.30 o
   6   1  19        106.48         94.77         2.50 o
   7   1  19        106.65        167.22         3.28 o
  -8   2  19         15.74         27.67         2.87 o
  -7   2  19        543.68        598.71        10.50 o
  -6   2  19         61.82         51.73         2.18 o
  -5   2  19       1081.66       1081.66         9.63 o
  -4   2  19         90.01         74.06         2.27 o
  -3   2  19         34.34         25.29         1.42 o
  -2   2  19       1135.74       1135.44         9.71 o
  -1   2  19          1.92          3.98         1.07 o
   0   2  19        139.92        122.80         2.05 o
   1   2  19          0.06          0.79         0.86 o
   2   2  19         12.28          9.03         1.08 o
   3   2  19        559.43        532.51         5.90 o
   4   2  19         59.69         54.65         1.92 o
   5   2  19         18.97         14.60         1.55 o
   6   2  19         11.05         14.44         1.46 o
   7   2  19          0.19         -0.06         1.30 o
  -8   3  19         27.31         41.02         4.14 o
  -7   3  19          1.17          1.53         2.79 o
  -6   3  19         30.52         24.50         1.80 o
  -5   3  19        409.57        389.60         4.66 o
  -4   3  19         18.05         17.02         1.40 o
  -3   3  19        103.85        111.99         2.32 o
  -2   3  19        106.04         96.21         2.14 o
  -1   3  19        692.85        679.62         6.40 o
   0   3  19         23.52         19.42         1.23 o
   1   3  19          0.39          2.04         1.37 o
   2   3  19        360.60        356.34         4.03 o
   3   3  19        512.53        495.79         5.58 o
   4   3  19        882.45        883.55         8.76 o
   5   3  19          0.03          0.43         1.14 o
   6   3  19          2.96          2.51         1.25 o
   7   3  19        175.26        190.22         3.43 o
  -8   4  19         35.53         35.73         3.14 o
  -7   4  19        507.10        587.42         7.62 o
  -6   4  19         25.79         14.85         1.79 o
  -5   4  19        314.87        347.04         4.37 o
  -4   4  19         19.89         26.35         1.53 o
  -3   4  19        622.82        604.35         6.04 o
  -2   4  19        725.84        711.99         6.74 o
  -1   4  19         59.23         66.64         3.78 o
   0   4  19        184.28        204.56         3.53 o
   1   4  19          0.52         -0.66         0.90 o
   2   4  19          0.05          0.98         0.98 o
   3   4  19        658.41        653.27         6.28 o
   4   4  19        155.19        136.19         2.63 o
   5   4  19         37.45         43.26         1.79 o
   6   4  19          0.64          2.17         1.24 o
   7   4  19         58.22         56.62         2.41 o
  -7   5  19          4.87          5.83         1.96 o
  -6   5  19          4.04          1.72         1.56 o
  -5   5  19        397.80        401.56         5.21 o
  -4   5  19        169.00        163.33         2.91 o
  -3   5  19        448.74        455.12         5.01 o
  -2   5  19         41.15         37.11         1.50 o
  -1   5  19       1857.56       1736.62        19.27 o
   0   5  19         78.23         80.67         2.38 o
   1   5  19          8.40          9.44         1.21 o
   2   5  19        396.01        393.06         4.34 o
   3   5  19        264.56        246.11         3.24 o
   4   5  19          1.61         -0.81         1.01 o
   5   5  19         15.24         10.23         1.15 o
   6   5  19         78.99         81.68         2.31 o
   7   5  19          5.61         12.11         1.45 o
  -7   6  19        357.49        390.89         6.01 o
  -6   6  19          0.45         -0.04         1.77 o
  -5   6  19         78.33         77.71         2.77 o
  -4   6  19        352.97        376.18         4.24 o
  -3   6  19         12.97         14.78         1.54 o
  -2   6  19         40.33         37.55         1.62 o
  -1   6  19        112.53        114.22         2.62 o
   0   6  19        200.07        207.24         3.58 o
   1   6  19          0.00          0.93         1.13 o
   2   6  19         71.07         70.06         2.05 o
   3   6  19         36.38         35.76         1.51 o
   4   6  19        236.73        265.62         3.55 o
   5   6  19        214.87        204.71         4.08 o
   6   6  19         17.42         15.69         2.00 o
  -7   7  19         31.94         17.52         2.67 o
  -6   7  19         25.63         18.05         2.18 o
  -5   7  19          4.73          3.19         1.73 o
  -4   7  19         50.94         40.41         1.79 o
  -3   7  19        407.07        389.56         4.59 o
  -2   7  19        170.35        192.90         3.71 o
  -1   7  19       1116.41       1118.93        10.71 o
   0   7  19          5.79          2.24         1.21 o
   1   7  19         33.93         40.76         1.78 o
   2   7  19        546.54        515.13         5.83 o
   3   7  19         30.75         32.76         1.58 o
   4   7  19         14.91         10.46         1.62 o
   5   7  19         55.95         65.87         3.37 o
   6   7  19         52.00         68.66         3.33 o
  -6   8  19          8.08         10.44         2.12 o
  -5   8  19          5.53         11.34         1.70 o
  -4   8  19         82.50         80.80         2.73 o
  -3   8  19        113.53        142.89         2.89 o
  -2   8  19          3.83          5.13         1.94 o
  -1   8  19        270.75        254.65         4.11 o
   0   8  19         70.26         65.31         2.78 o
   1   8  19         40.27         56.39         2.05 o
   2   8  19         10.87          6.16         1.29 o
   3   8  19         11.00         14.60         1.31 o
   4   8  19         47.87         47.28         2.76 o
   5   8  19         13.60         18.85         1.97 o
   6   8  19         29.93         36.11         2.68 o
  -6   9  19         82.07         94.09         3.16 o
  -5   9  19         53.60         62.86         3.29 o
  -4   9  19        100.29         95.00         3.35 o
  -3   9  19          2.76         -0.62         1.45 o
  -2   9  19        191.10        190.18         3.45 o
  -1   9  19        228.84        242.84         3.88 o
   0   9  19         86.98         88.59         2.51 o
   1   9  19         19.15         19.56         1.83 o
   2   9  19         40.67         55.90         2.05 o
   3   9  19          5.10          1.20         1.48 o
   4   9  19         38.14         29.87         2.19 o
   5   9  19         11.71         15.13         1.93 o
  -5  10  19          0.04          0.86         1.60 o
  -4  10  19        101.33        104.00         3.10 o
  -3  10  19        787.86        835.03        18.64 o
  -2  10  19         12.00          8.13         1.50 o
  -1  10  19          0.46          0.50         1.97 o
   0  10  19        129.91        135.73         3.64 o
   1  10  19        116.15        124.82         2.81 o
   2  10  19        272.53        256.00         4.19 o
   3  10  19        160.28        156.80         3.33 o
   4  10  19         76.68         78.18         3.92 o
   5  10  19         13.45         12.61         1.76 o
  -5  11  19        135.90        154.47         3.80 o
  -4  11  19          1.51          3.19         2.30 o
  -3  11  19         57.67         55.83         2.87 o
  -2  11  19          0.30         -0.78         1.47 o
  -1  11  19        270.89        277.87         4.33 o
   0  11  19         99.18         92.91         3.55 o
   1  11  19        155.45        149.12         3.10 o
   2  11  19         90.62         97.30         2.61 o
   3  11  19          2.34          3.71         1.34 o
   4  11  19        143.61        153.92         2.99 o
  -4  12  19         86.64         86.10         3.51 o
  -3  12  19          6.96          8.39         2.05 o
  -2  12  19         71.86         74.49         3.16 o
  -1  12  19         15.06         11.12         1.76 o
   0  12  19          8.70         13.38         1.78 o
   1  12  19         29.26         28.24         1.84 o
   2  12  19          3.98          1.70         1.37 o
   3  12  19        211.38        221.97         3.80 o
  -2  13  19         26.26         29.16         2.44 o
  -1  13  19         48.23         64.98         2.71 o
   0  13  19         46.28         53.32         2.51 o
   1  13  19         71.43         64.81         2.70 o
  -8   0  20        819.48        922.27        23.80 o
  -6   0  20        580.96        637.29        10.58 o
  -4   0  20         86.80         99.13         5.46 o
  -2   0  20        957.97        912.28        10.72 o
   0   0  20        754.20        798.37         9.51 o
   2   0  20         30.24         42.45         2.44 o
   4   0  20       1896.19       1864.75        23.41 o
   6   0  20         47.58         43.81         4.97 o
  -8   1  20        133.36        139.42         4.83 o
  -7   1  20         44.45         55.86         2.64 o
  -6   1  20          0.27          2.07         1.79 o
  -5   1  20        110.93        141.26         3.02 o
  -4   1  20         98.46         91.87         2.25 o
  -3   1  20        103.27        106.74         2.51 o
  -2   1  20        448.76        416.66         4.58 o
  -1   1  20        250.62        265.03         3.94 o
   0   1  20        494.71        481.68         4.61 o
   1   1  20       1069.18        995.29         8.73 o
   2   1  20         19.69         19.17         1.37 o
   3   1  20        287.15        278.02         4.70 o
   4   1  20         45.99         40.87         1.80 o
   5   1  20         21.56         24.73         1.60 o
   6   1  20        299.64        312.32         4.46 o
   7   1  20         45.37         66.66         3.36 o
  -8   2  20          1.00          5.70         2.34 o
  -7   2  20          3.96         14.26         2.85 o
  -6   2  20        321.94        323.07         4.69 o
  -5   2  20          0.12          3.34         1.27 o
  -4   2  20        283.74        273.26         3.73 o
  -3   2  20        100.03        102.80         2.28 o
  -2   2  20        538.84        534.79         5.56 o
  -1   2  20         11.56         12.54         1.19 o
   0   2  20        735.94        734.21         6.85 o
   1   2  20         59.99         59.17         2.13 o
   2   2  20       1277.63       1220.44        11.35 o
   3   2  20        469.32        534.71         6.00 o
   4   2  20        111.19         98.55         3.96 o
   5   2  20        279.47        282.42         5.27 o
   6   2  20          9.05          3.62         1.36 o
   7   2  20          0.62          0.23         1.40 o
  -7   3  20        214.83        242.96         7.35 o
  -6   3  20        121.74        127.93         2.76 o
  -5   3  20         54.43         61.80         2.61 o
  -4   3  20          6.89          2.80         1.24 o
  -3   3  20          8.51          5.55         1.20 o
  -2   3  20          1.16          1.68         1.10 o
  -1   3  20        995.60        949.32         8.41 o
   0   3  20         26.87         28.86         1.46 o
   1   3  20        155.18        156.97         2.79 o
   2   3  20          2.45          2.77         1.03 o
   3   3  20        176.66        179.68         3.10 o
   4   3  20         41.22         41.39         1.68 o
   5   3  20         41.19         37.83         1.77 o
   6   3  20         35.02         28.82         1.73 o
   7   3  20          2.76         -0.37         1.89 o
  -7   4  20          4.16          4.56         2.17 o
  -6   4  20          1.27         -1.03         1.61 o
  -5   4  20         68.85         69.13         2.22 o
  -4   4  20        459.69        465.60         7.99 o
  -3   4  20        306.77        320.09         4.08 o
  -2   4  20        264.65        292.57         3.75 o
  -1   4  20        929.85        967.04         8.78 o
   0   4  20         88.57         71.00         2.14 o
   1   4  20         15.89         15.35         1.33 o
   2   4  20         21.49         19.47         1.30 o
   3   4  20          0.31         -0.35         1.41 o
   4   4  20         31.91         28.49         1.57 o
   5   4  20         54.19         59.17         2.11 o
   6   4  20        178.61        213.28         3.58 o
  -7   5  20        113.27        121.01         3.47 o
  -6   5  20        648.23        655.87         9.02 o
  -5   5  20        270.84        264.09         3.84 o
  -4   5  20         48.66         40.46         1.98 o
  -3   5  20        229.47        249.86         3.55 o
  -2   5  20        210.90        197.09         2.91 o
  -1   5  20        137.95        119.70         2.71 o
   0   5  20         16.89         15.39         1.48 o
   1   5  20         90.05        100.51         2.40 o
   2   5  20        246.20        222.69         3.44 o
   3   5  20         58.03         63.03         2.02 o
   4   5  20         16.24         13.53         1.28 o
   5   5  20         71.22         64.60         1.93 o
   6   5  20         66.14         67.39         2.42 o
  -7   6  20        179.51        213.37         5.24 o
  -6   6  20         10.36          7.19         1.78 o
  -5   6  20        269.51        264.55         4.59 o
  -4   6  20        150.88        154.06         2.74 o
  -3   6  20        389.13        396.71         4.67 o
  -2   6  20        571.28        514.41         6.03 o
  -1   6  20         69.50         60.54         2.11 o
   0   6  20        374.15        373.27         7.42 o
   1   6  20       1905.58       1936.11        17.02 o
   2   6  20        627.71        609.85         8.39 o
   3   6  20        166.47        164.94         4.12 o
   4   6  20          6.54          5.96         1.16 o
   5   6  20         13.72         15.55         1.97 o
   6   6  20          0.30          3.33         1.73 o
  -6   7  20          5.62         -1.59         1.59 o
  -5   7  20         46.61         37.72         2.25 o
  -4   7  20          8.95          3.92         1.30 o
  -3   7  20        203.05        194.16         3.45 o
  -2   7  20        154.37        146.12         3.07 o
  -1   7  20          2.28          0.19         1.25 o
   0   7  20         70.78         67.11         2.47 o
   1   7  20        757.49        747.04         7.82 o
   2   7  20         40.32         35.48         1.71 o
   3   7  20          5.75          9.20         1.73 o
   4   7  20          6.46         10.42         1.75 o
   5   7  20          7.29         14.85         1.91 o
   6   7  20        109.43        115.82         3.50 o
  -6   8  20         28.15         44.13         2.48 o
  -5   8  20          9.43          5.50         1.67 o
  -4   8  20          1.16          1.99         1.51 o
  -3   8  20        245.69        277.92         4.26 o
  -2   8  20        395.26        423.80         5.41 o
  -1   8  20        111.25        128.69         2.90 o
   0   8  20        328.84        331.44         4.82 o
   1   8  20        635.38        629.92         6.95 o
   2   8  20          2.84          2.61         1.25 o
   3   8  20        777.72        836.60         8.53 o
   4   8  20        111.22        117.47         3.27 o
   5   8  20        218.89        221.11         5.04 o
  -5   9  20         44.44         51.89         2.55 o
  -4   9  20         13.47         15.28         2.26 o
  -3   9  20         20.78         29.70         2.07 o
  -2   9  20        125.28        126.94         4.16 o
  -1   9  20         50.40         73.99         3.25 o
   0   9  20         16.26         18.29         1.63 o
   1   9  20         95.38         87.95         2.52 o
   2   9  20         47.60         45.72         1.98 o
   3   9  20        254.26        291.56         4.19 o
   4   9  20          5.77          8.95         1.82 o
   5   9  20         79.73         92.80         3.22 o
  -5  10  20         23.08         25.91         2.77 o
  -4  10  20         44.36         55.60         2.97 o
  -3  10  20          0.00         -1.66         1.66 o
  -2  10  20         37.05         32.18         2.48 o
  -1  10  20        128.97        143.38         3.39 o
   0  10  20          0.18          0.14         1.35 o
   1  10  20         24.98         25.20         1.75 o
   2  10  20         10.91         12.13         1.49 o
   3  10  20          0.94          5.84         1.60 o
   4  10  20         37.89         37.26         2.44 o
  -4  11  20         15.19         10.61         2.12 o
  -3  11  20         34.76         31.72         2.52 o
  -2  11  20          6.19          2.22         1.60 o
  -1  11  20          0.16          0.23         1.87 o
   0  11  20         34.47         35.59         1.96 o
   1  11  20         72.75         90.83         2.62 o
   2  11  20         16.58         15.49         1.58 o
   3  11  20          1.51          2.32         1.96 o
  -2  12  20        184.30        178.48         4.43 o
  -1  12  20          4.48          4.33         1.63 o
   0  12  20         54.70         59.34         3.40 o
   1  12  20        129.10        139.19         3.17 o
   2  12  20        185.15        182.45         4.06 o
  -7   0  21        438.36        486.38        10.86 o
  -5   0  21        245.67        274.34         5.98 o
  -3   0  21         57.29         66.05         3.08 o
  -1   0  21        502.24        458.89         6.42 o
   1   0  21       1081.01       1176.30        20.09 o
   3   0  21       1180.67       1128.86        15.26 o
   5   0  21         86.56         72.21         3.26 o
  -7   1  21         38.06         54.57         2.68 o
  -6   1  21         42.47         40.33         2.08 o
  -5   1  21          1.50          1.77         1.53 o
  -4   1  21        192.99        210.87         3.58 o
  -3   1  21          6.17          8.31         1.25 o
  -2   1  21          2.53          6.01         1.16 o
  -1   1  21        383.98        356.12         5.14 o
   0   1  21        107.27        116.17         2.76 o
   1   1  21         54.11         62.19         2.25 o
   2   1  21        174.18        187.79         3.36 o
   3   1  21        114.19        104.68         2.39 o
   4   1  21          4.05          5.71         1.33 o
   5   1  21         21.23         15.31         1.51 o
   6   1  21          7.02          2.75         1.40 o
  -7   2  21          6.30          6.58         2.41 o
  -6   2  21        163.18        169.44         3.47 o
  -5   2  21         45.36         44.94         2.43 o
  -4   2  21         55.23         62.79         2.20 o
  -3   2  21         49.82         55.19         2.32 o
  -2   2  21          7.64         13.09         1.38 o
  -1   2  21        175.65        168.74         2.78 o
   0   2  21          0.00          3.76         1.18 o
   1   2  21         22.02         34.54         1.45 o
   2   2  21        106.47        119.80         3.57 o
   3   2  21        196.78        172.62         3.13 o
   4   2  21          1.68          3.38         1.35 o
   5   2  21        142.75        152.15         3.43 o
   6   2  21         97.01        105.05         3.51 o
  -7   3  21         34.27         29.00         2.57 o
  -6   3  21         20.64         29.98         2.16 o
  -5   3  21          7.48         11.19         1.45 o
  -4   3  21          3.93          3.80         1.29 o
  -3   3  21          3.96          0.88         1.17 o
  -2   3  21        407.96        386.42         6.71 o
  -1   3  21          0.61          2.08         1.24 o
   0   3  21         22.81         15.13         1.33 o
   1   3  21         51.14         56.27         2.15 o
   2   3  21        629.53        630.65         6.80 o
   3   3  21         74.25         68.52         2.16 o
   4   3  21         33.11         44.27         1.77 o
   5   3  21         15.36          9.91         1.38 o
   6   3  21         19.10         20.59         1.66 o
  -7   4  21        204.22        234.85         6.36 o
  -6   4  21          4.07          1.75         1.65 o
  -5   4  21         31.28         22.78         1.65 o
  -4   4  21        844.01        801.12         8.52 o
  -3   4  21        110.71        121.13         2.58 o
  -2   4  21         47.24         44.29         1.77 o
  -1   4  21          1.29          2.68         1.16 o
   0   4  21        438.68        439.35         5.29 o
   1   4  21         52.88         54.63         2.00 o
   2   4  21         13.67         11.88         1.23 o
   3   4  21        231.32        262.48         3.83 o
   4   4  21          8.82          9.50         1.33 o
   5   4  21          1.17          3.48         1.28 o
   6   4  21         71.34         94.90         2.60 o
  -6   5  21          2.73          4.25         1.93 o
  -5   5  21         53.52         51.46         2.25 o
  -4   5  21        219.04        207.20         3.39 o
  -3   5  21       1600.57       1608.12        13.50 o
  -2   5  21         15.72         18.33         1.61 o
  -1   5  21         37.77         34.15         1.78 o
   0   5  21         84.36         83.64         2.55 o
   1   5  21        213.58        195.84         3.32 o
   2   5  21        118.22        101.93         2.77 o
   3   5  21          9.41         17.83         2.15 o
   4   5  21          3.33         12.69         1.81 o
   5   5  21        249.20        285.11         4.15 o
   6   5  21        214.25        232.42         3.80 o
  -6   6  21        187.90        226.81         6.00 o
  -5   6  21          6.03          4.84         1.67 o
  -4   6  21        330.19        393.68         4.82 o
  -3   6  21         28.80         44.58         2.08 o
  -2   6  21        693.40        702.35         7.62 o
  -1   6  21         86.12         67.73         2.59 o
   0   6  21        173.38        166.48         3.17 o
   1   6  21         12.03         12.68         1.45 o
   2   6  21        519.77        512.47         6.84 o
   3   6  21          0.04          2.08         1.25 o
   4   6  21          0.00         -1.09         1.11 o
   5   6  21          4.53          9.00         1.31 o
  -6   7  21          8.73          8.57         1.90 o
  -5   7  21          1.29         -1.04         1.74 o
  -4   7  21         65.00         58.26         2.14 o
  -3   7  21        306.47        295.85         4.47 o
  -2   7  21        180.02        184.41         3.44 o
  -1   7  21        316.21        342.28         4.71 o
   0   7  21          3.44         -0.01         1.30 o
   1   7  21          0.26         -1.22         1.22 o
   2   7  21        208.57        227.49         3.97 o
   3   7  21          1.71          0.34         1.17 o
   4   7  21          0.04         -0.39         2.38 o
   5   7  21         83.76         88.44         4.25 o
  -5   8  21         16.54         13.26         1.89 o
  -4   8  21        434.75        443.48         7.15 o
  -3   8  21          6.40          4.64         1.58 o
  -2   8  21        137.14        143.21         3.13 o
  -1   8  21        265.09        279.79         4.25 o
   0   8  21        725.27        683.79         7.76 o
   1   8  21        273.04        337.59         4.66 o
   2   8  21        246.33        239.76         3.79 o
   3   8  21         25.93         26.94         1.62 o
   4   8  21        115.10        127.96         2.81 o
  -5   9  21         99.83        109.34         3.31 o
  -4   9  21          0.19          3.03         2.25 o
  -3   9  21          0.93          2.51         1.62 o
  -2   9  21        127.91        126.72         3.02 o
  -1   9  21         67.19         70.28         2.45 o
   0   9  21          5.93          1.62         1.36 o
   1   9  21          0.40          2.89         1.37 o
   2   9  21         52.44         56.42         2.17 o
   3   9  21         40.35         46.46         2.02 o
   4   9  21         33.86         29.30         2.27 o
  -4  10  21        124.95        127.14         3.97 o
  -3  10  21         24.42         28.25         2.88 o
  -2  10  21         36.38         34.32         2.17 o
  -1  10  21         73.65         86.80         3.56 o
   0  10  21         62.82         63.94         2.39 o
   1  10  21          6.59         10.68         1.57 o
   2  10  21         31.61         37.60         1.94 o
   3  10  21         27.12         29.64         2.56 o
  -3  11  21        118.91        134.20         7.28 o
  -2  11  21          1.78         -1.25         1.56 o
  -1  11  21         88.70         99.35         3.10 o
   0  11  21         37.39         38.72         2.09 o
   1  11  21          7.13          7.05         1.52 o
   2  11  21        101.01        129.75         3.02 o
  -6   0  22         22.17         37.52         3.85 o
  -4   0  22         77.78         72.26         3.40 o
  -2   0  22          8.39         13.62         2.09 o
   0   0  22       1858.06       1796.83        32.07 o
   2   0  22       2326.38       2413.68        34.78 o
   4   0  22        179.19        181.83         6.22 o
   6   0  22        360.22        381.23         7.87 o
  -6   1  22         41.18         40.20         2.21 o
  -5   1  22          0.01          0.29         1.43 o
  -4   1  22         45.00         61.46         2.27 o
  -3   1  22         49.32         42.11         1.97 o
  -2   1  22        430.90        425.18         4.79 o
  -1   1  22         13.41         10.48         1.39 o
   0   1  22         85.98         89.65         2.20 o
   1   1  22        556.42        553.57         6.25 o
   2   1  22        570.78        572.72         6.78 o
   3   1  22          2.84          8.21         1.59 o
   4   1  22         53.35         50.27         2.02 o
   5   1  22          9.37         14.99         1.81 o
   6   1  22        101.43        102.34         2.96 o
  -6   2  22         11.58          9.50         1.70 o
  -5   2  22         13.83         23.70         1.84 o
  -4   2  22         46.43         49.21         2.16 o
  -3   2  22          8.97          7.69         1.33 o
  -2   2  22          9.04          5.90         1.25 o
  -1   2  22        544.44        531.42         6.09 o
   0   2  22         74.00         93.18         2.43 o
   1   2  22          6.13         13.56         1.44 o
   2   2  22         35.70         44.43         1.93 o
   3   2  22        145.79        137.56         2.87 o
   4   2  22         50.78         51.86         2.61 o
   5   2  22         19.12         24.43         1.87 o
  -6   3  22        186.02        171.86         5.60 o
  -5   3  22        367.62        410.77         5.46 o
  -4   3  22         13.77          8.98         1.41 o
  -3   3  22          6.14          9.31         1.37 o
  -2   3  22       1016.88       1010.47         9.97 o
  -1   3  22          1.43         -0.56         1.21 o
   0   3  22         76.43         83.25         3.09 o
   1   3  22         43.38         37.32         1.77 o
   2   3  22        115.76        129.64         2.83 o
   3   3  22         64.44         84.93         2.37 o
   4   3  22         28.72         34.23         1.71 o
   5   3  22        392.89        443.58         5.59 o
  -6   4  22          8.15          1.49         1.96 o
  -5   4  22         34.31         40.33         1.98 o
  -4   4  22        109.90        103.89         3.34 o
  -3   4  22        454.28        468.99         5.33 o
  -2   4  22          3.42          3.74         1.65 o
  -1   4  22        136.27        124.25         2.63 o
   0   4  22         18.26         21.13         1.61 o
   1   4  22        456.15        423.40         5.27 o
   2   4  22         62.82         54.90         3.18 o
   3   4  22         45.74         52.32         2.02 o
   4   4  22         43.87         43.95         1.92 o
   5   4  22         85.48         94.92         2.59 o
  -6   5  22         16.51         18.63         2.06 o
  -5   5  22        144.93        135.68         2.90 o
  -4   5  22        116.67        117.61         2.69 o
  -3   5  22         79.56         92.31         2.50 o
  -2   5  22          9.12         11.54         1.47 o
  -1   5  22          0.00          1.10         1.31 o
   0   5  22         26.79         34.47         1.82 o
   1   5  22        134.59        140.01         2.88 o
   2   5  22        280.61        264.67         4.50 o
   3   5  22         17.01         22.67         1.71 o
   4   5  22         47.58         67.08         2.23 o
   5   5  22        305.67        383.24         6.65 o
  -5   6  22        203.53        222.02         5.00 o
  -4   6  22         82.16         63.64         2.21 o
  -3   6  22        161.35        180.13         3.48 o
  -2   6  22          9.18          2.52         1.51 o
  -1   6  22        119.92        137.94         3.43 o
   0   6  22         39.37         50.45         2.23 o
   1   6  22         62.46         56.30         2.10 o
   2   6  22        509.25        526.25         6.14 o
   3   6  22        150.02        150.86         3.22 o
   4   6  22         58.41         59.32         2.24 o
  -5   7  22          0.39         -0.71         1.60 o
  -4   7  22          1.74          2.41         1.63 o
  -3   7  22         44.77         39.50         2.10 o
  -2   7  22         20.32         24.37         1.83 o
  -1   7  22         19.84         16.43         1.66 o
   0   7  22         89.85        109.38         3.12 o
   1   7  22         12.67          6.45         1.44 o
   2   7  22          0.41          3.84         1.34 o
   3   7  22         36.50         39.84         1.98 o
   4   7  22         37.65         38.15         1.98 o
  -4   8  22          0.49          0.22         1.82 o
  -3   8  22         96.37         94.62         4.02 o
  -2   8  22        367.29        372.67         7.10 o
  -1   8  22          0.02         -1.35         1.35 o
   0   8  22        176.72        151.33         4.11 o
   1   8  22         39.04         36.35         1.91 o
   2   8  22        347.39        377.46         5.03 o
   3   8  22        115.08        101.76         2.58 o
  -4   9  22         46.40         55.86         3.04 o
  -3   9  22          0.23          0.71         1.62 o
  -2   9  22         68.13         74.85         2.59 o
  -1   9  22          6.30          7.87         1.52 o
   0   9  22          4.65          6.35         1.91 o
   1   9  22          1.75          4.81         1.77 o
   2   9  22         34.12         33.21         1.96 o
   3   9  22         44.63         38.27         2.28 o
  -2  10  22         59.31         72.97         2.83 o
  -1  10  22          7.93          5.46         2.20 o
   0  10  22         53.87         51.43         2.27 o
   1  10  22         50.61         57.90         2.34 o
   2  10  22         55.65         68.66         2.47 o
  -5   0  23         96.78         80.55         3.81 o
  -3   0  23          1.02          2.38         1.99 o
  -1   0  23        446.56        411.62         9.22 o
   1   0  23        465.17        455.84         7.92 o
   3   0  23        523.38        494.09         8.35 o
   5   0  23        257.86        274.02        11.55 o
  -6   1  23          1.70          8.49         1.72 o
  -5   1  23        233.94        236.16         4.08 o
  -4   1  23         15.18         23.36         1.79 o
  -3   1  23         75.25         83.50         2.49 o
  -2   1  23        144.93        145.77         4.47 o
  -1   1  23        740.66        761.73         7.96 o
   0   1  23         37.42         41.84         2.13 o
   1   1  23        133.68        133.33         2.91 o
   2   1  23         14.18         19.63         1.61 o
   3   1  23         56.87         62.22         2.22 o
   4   1  23         43.27         39.16         1.96 o
   5   1  23        129.80        145.02         3.17 o
  -6   2  23         11.36         13.80         1.81 o
  -5   2  23        246.30        247.47         4.69 o
  -4   2  23        231.17        216.88         3.82 o
  -3   2  23        306.17        300.10         4.41 o
  -2   2  23        305.64        291.20         4.71 o
  -1   2  23         10.52         12.81         1.62 o
   0   2  23        560.59        585.33         7.32 o
   1   2  23        857.40        891.95         9.95 o
   2   2  23         22.18         28.38         1.70 o
   3   2  23        353.33        337.98         5.53 o
   4   2  23         20.82         16.89         1.60 o
   5   2  23          0.35         -1.60         1.67 o
  -5   3  23        171.10        169.15         3.55 o
  -4   3  23        152.69        158.78         4.06 o
  -3   3  23          3.29          4.09         1.35 o
  -2   3  23        258.04        262.65         5.95 o
  -1   3  23          0.29         -0.79         1.27 o
   0   3  23        139.66        148.26         2.81 o
   1   3  23         21.74         27.03         1.88 o
   2   3  23         43.94         38.45         2.75 o
   3   3  23         97.58        134.57         2.96 o
   4   3  23         95.31        102.06         2.68 o
   5   3  23        205.19        229.08         3.89 o
  -5   4  23         16.09         12.54         1.85 o
  -4   4  23          3.81         10.24         1.53 o
  -3   4  23        462.27        473.25         5.93 o
  -2   4  23         41.28         58.02         2.73 o
  -1   4  23        140.93        132.27         2.92 o
   0   4  23         97.84         98.04         2.56 o
   1   4  23        293.28        307.01         5.69 o
   2   4  23         21.25         17.46         1.76 o
   3   4  23         14.90          9.29         1.53 o
   4   4  23        191.57        220.77         3.72 o
  -5   5  23          6.77          5.69         1.74 o
  -4   5  23         12.74          9.89         1.48 o
  -3   5  23          0.31          3.05         1.39 o
  -2   5  23         78.63        101.29         2.73 o
  -1   5  23        282.86        292.77         4.36 o
   0   5  23         36.65         36.75         2.35 o
   1   5  23        198.27        180.55         3.68 o
   2   5  23         38.50         46.07         2.18 o
   3   5  23         14.87         18.72         1.73 o
   4   5  23        238.81        269.86         4.49 o
  -4   6  23         43.51         43.87         2.23 o
  -3   6  23          2.45          3.64         1.52 o
  -2   6  23          0.93          0.99         1.40 o
  -1   6  23         17.97         18.47         1.69 o
   0   6  23         61.11         53.33         2.17 o
   1   6  23          0.90          0.70         1.33 o
   2   6  23         52.05         51.27         2.41 o
   3   6  23          0.47          0.56         1.60 o
   4   6  23         11.41         19.27         1.73 o
  -4   7  23         15.27         17.14         1.97 o
  -3   7  23         11.36         15.54         1.94 o
  -2   7  23         75.60         70.92         2.76 o
  -1   7  23         82.69         80.20         2.94 o
   0   7  23        294.35        331.58         6.41 o
   1   7  23         14.96          7.92         1.50 o
   2   7  23         46.81         48.95         2.23 o
   3   7  23         37.08         36.94         2.05 o
  -3   8  23         74.03         67.79         2.57 o
  -2   8  23          1.77          1.10         1.47 o
  -1   8  23        188.35        223.84         3.93 o
   0   8  23         20.19         22.75         1.82 o
   1   8  23          0.02          2.22         1.48 o
   2   8  23         27.08         24.17         1.77 o
  -2   9  23          1.86          6.84         2.14 o
  -1   9  23          0.26          1.10         1.59 o
   0   9  23          8.31         15.60         1.99 o
   1   9  23        142.35        122.08         3.01 o
  -4   0  24         66.92         62.21         3.44 o
  -2   0  24       1026.27        996.28        24.25 o
   0   0  24        227.55        229.32         6.64 o
   2   0  24        154.12        166.07         9.10 o
   4   0  24         48.97         30.96         2.70 o
  -5   1  24        188.80        230.98         4.15 o
  -4   1  24         45.97         59.63         2.41 o
  -3   1  24         62.22         77.46         3.43 o
  -2   1  24          1.18          2.11         1.58 o
  -1   1  24         29.73         23.80         2.77 o
   0   1  24         65.04         53.08         2.34 o
   1   1  24         44.27         52.21         2.16 o
   2   1  24         44.87         59.85         2.20 o
   3   1  24          0.34         -0.37         1.47 o
   4   1  24         27.27         27.25         1.80 o
  -5   2  24          0.03         -0.15         1.65 o
  -4   2  24         88.17        100.42         2.85 o
  -3   2  24          2.01          3.28         2.09 o
  -2   2  24        629.38        665.70         9.85 o
  -1   2  24        160.71        159.40         4.26 o
   0   2  24         21.54         22.48         1.94 o
   1   2  24        164.98        172.50         5.59 o
   2   2  24         52.07         49.33         3.03 o
   3   2  24        286.99        316.34         4.30 o
   4   2  24         63.88         70.24         2.41 o
  -5   3  24         13.22         14.65         1.83 o
  -4   3  24        139.22        139.70         3.41 o
  -3   3  24          0.50          1.24         2.50 o
  -2   3  24        103.79        121.82         3.41 o
  -1   3  24        152.01        164.25         3.29 o
   0   3  24          0.33         -0.16         1.44 o
   1   3  24         86.68        104.81         2.97 o
   2   3  24         36.29         26.52         1.91 o
   3   3  24         56.04         61.38         2.88 o
   4   3  24         15.37         21.05         1.74 o
  -4   4  24         23.26         26.36         2.16 o
  -3   4  24        298.94        309.02         4.67 o
  -2   4  24          2.27          4.39         1.51 o
  -1   4  24         49.08         52.82         2.19 o
   0   4  24         47.50         49.91         2.12 o
   1   4  24         30.70         37.66         2.91 o
   2   4  24         74.31         68.98         2.58 o
   3   4  24         55.77         45.91         2.27 o
  -4   5  24          5.73          8.25         1.87 o
  -3   5  24        170.17        169.85         4.16 o
  -2   5  24        441.22        465.34         5.92 o
  -1   5  24          6.41          8.18         1.51 o
   0   5  24        150.11        151.73         3.21 o
   1   5  24         30.84         29.33         2.16 o
   2   5  24         20.44         26.70         1.98 o
   3   5  24         21.39          6.82         2.25 o
  -3   6  24         24.30         33.88         2.29 o
  -2   6  24         63.67         68.16         2.53 o
  -1   6  24         93.98         93.91         2.78 o
   0   6  24         23.79         21.53         1.77 o
   1   6  24         12.28         13.85         1.61 o
   2   6  24          1.48         -0.12         1.48 o
  -2   7  24        219.52        231.81         5.63 o
  -1   7  24        147.00        123.08         3.09 o
   0   7  24        109.53        104.17         2.89 o
   1   7  24         62.36         60.62         2.36 o
   2   7  24        162.17        184.12         3.87 o
  -1   8  24        103.69         93.43         4.34 o
   0   8  24        105.31        134.22         4.07 o
  -3   0  25        177.67        197.31         5.28 o
  -1   0  25        172.98        161.87         5.85 o
   1   0  25          1.04          1.72         1.88 o
   3   0  25         75.36         69.96         3.45 o
  -4   1  25          8.41          7.79         1.69 o
  -3   1  25        120.47        132.03         3.50 o
  -2   1  25         20.41         26.37         2.05 o
  -1   1  25          0.06          0.73         1.80 o
   0   1  25         74.97         96.56         2.93 o
   1   1  25          3.47          1.93         1.64 o
   2   1  25         18.78         13.47         1.88 o
   3   1  25         10.63          9.76         1.57 o
  -4   2  25          8.33          3.57         1.60 o
  -3   2  25         42.34         33.37         2.24 o
  -2   2  25        204.51        232.10         5.05 o
  -1   2  25        138.46        134.16         3.38 o
   0   2  25         42.63         47.52         2.18 o
   1   2  25         75.68         72.99         2.71 o
   2   2  25         92.77         95.85         3.02 o
   3   2  25         23.98         28.59         2.28 o
  -3   3  25          6.04          6.27         1.78 o
  -2   3  25         76.49         69.04         3.01 o
  -1   3  25        281.98        272.25         4.36 o
   0   3  25         39.86         44.71         2.29 o
   1   3  25         13.78         11.27         1.74 o
   2   3  25          0.48          2.28         1.53 o
  -3   4  25         21.20         10.78         1.92 o
  -2   4  25          0.96          1.59         1.41 o
  -1   4  25        327.67        395.67         5.46 o
   0   4  25          6.36          4.31         1.70 o
   1   4  25        116.20        118.55         3.22 o
   2   4  25         56.08         45.79         2.33 o
  -2   5  25          6.55          6.44         1.64 o
  -1   5  25          0.01         -0.57         1.44 o
   0   5  25        322.47        331.29         5.10 o
   1   5  25         55.43         59.79         2.99 o
  -1   6  25        298.61        319.61         5.40 o
   0   6  25          0.72          0.36         1.57 o
  -2   0  26        260.41        289.26         8.05 o
   0   0  26          1.62          2.09         3.24 o
  -2   1  26          0.22          1.88         1.93 o
  -1   1  26          2.40          1.46         1.82 o
   0   1  26          9.44          9.09         1.97 o
   1   1  26          1.32          0.92         1.45 o
  -2   2  26        494.48        507.05        10.48 o
  -1   2  26         36.27         37.81         2.61 o
   0   2  26         36.86         41.59         2.20 o
   1   2  26         14.79         23.30         2.23 o
  -1   3  26         14.31         21.24         2.13 o
   0   3  26        173.23        185.29         3.99 o
                                                
